# Supplementary material for: N-(4-Amino­pyrimidin-5-yl)-4-methyl-N-(4-methyl­phenyl­sulfon­yl)benzene­sulfonamide
Source: Acta Crystallogr Sect E Struct Rep Online. 2012 Nov 17;68(Pt 12):o3362. doi: 10.1107/S1600536812046442 (PMC3588960; doi:10.1107/S1600536812046442)
Supplement: Supplementary file 1 [file e-68-o3362-sup1.cif]

##############################################################################
#                                                                            #
# This CIF contains the data in a paper accepted for publication in          #
# Acta Crystallographica Section E. It conforms to the requirements of       #
# Notes for Authors for Acta Crystallographica Section E, and has been       #
# peer reviewed under the auspices of the IUCr Commission on Journals.       #
#                                                                            #
# Full details of the Crystallographic Information File format               #
# are given in the paper "The Crystallographic Information File (CIF):       #
# a New Standard Archive File for Crystallography" by S. R. Hall, F. H.      #
# Allen and I. D. Brown [Acta Cryst. (1991), A47, 655-685].                  #
#                                                                            #
# The current version of the core CIF dictionary is obtainable from          #
# ftp://ftp.iucr.org/pub/cif_core.dic.                                       #
#                                                                            #
# Software is freely available for graphical display of the structure(s)     #
# in this CIF. For information consult the CIF software page                 #
# http://www.iucr.org/resources/cif/software.                                #
#                                                                            #
# This file may be used for bona fide research purposes within the           #
# scientific community so long as proper attribution is given to the journal # 
# article from which it was obtained.                                        #
#                                                                            #
##############################################################################
data_I
_audit_creation_method     SHELXL-97
_chemical_name_systematic
;
<i>N</i>-(4-Aminopyrimidin-5-yl)-4-methyl-<i>N</i>-(4-
methylphenylsulfonyl)benzenesulfonamide
;
_chemical_name_common     ?
_chemical_formula_moiety     'C18 H18 N4 O4 S2'
_chemical_formula_sum     'C18 H18 N4 O4 S2'
_chemical_formula_iupac     'C18 H18 N4 O4 S2'
_chemical_formula_weight     418.48
_chemical_melting_point     211
_symmetry_cell_setting     monoclinic
_symmetry_space_group_name_H-M     'C 2/c'
_symmetry_space_group_name_Hall     '-C 2yc'
loop_
    _symmetry_equiv_pos_as_xyz
    'x, y, z'
    '-x, y, -z+1/2'
    'x+1/2, y+1/2, z'
    '-x+1/2, y+1/2, -z+1/2'
    '-x, -y, -z'
    'x, -y, z-1/2'
    '-x+1/2, -y+1/2, -z'
    'x+1/2, -y+1/2, z-1/2'
_cell_length_a     36.559(9)
_cell_length_b     6.9044(18)
_cell_length_c     15.524(4)
_cell_angle_alpha     90.00
_cell_angle_beta     103.852(3)
_cell_angle_gamma     90.00
_cell_volume     3804.6(17)
_cell_formula_units_Z     8
_cell_measurement_reflns_used     2317
_cell_measurement_theta_min     2.30
_cell_measurement_theta_max     26.98
_cell_measurement_temperature     103(2)
_exptl_crystal_description     prismatic
_exptl_crystal_colour     colourless
_exptl_crystal_size_max     0.13
_exptl_crystal_size_mid     0.13
_exptl_crystal_size_min     0.10
_exptl_crystal_density_diffrn     1.461
_exptl_crystal_density_meas     ?
_exptl_crystal_density_method     'not measured'
_exptl_crystal_F_000     1744
_exptl_absorpt_coefficient_mu     0.313
_exptl_absorpt_correction_type     multi-scan
_exptl_absorpt_process_details     '(SADABS; Bruker, 2009)'
_exptl_absorpt_correction_T_min     0.9619
_exptl_absorpt_correction_T_max     0.9693
_exptl_special_details     ?
_diffrn_ambient_temperature     103(2)
_diffrn_radiation_type     MoK\a
_diffrn_radiation_wavelength     0.71073
_diffrn_radiation_monochromator     graphite
_diffrn_measurement_device_type     'Bruker SMART APEX CCD'
_diffrn_measurement_method     '\f and \w scans'
_diffrn_detector_area_resol_mean     ?
_diffrn_reflns_number     11288
_diffrn_reflns_av_R_equivalents     0.0408
_diffrn_reflns_av_sigmaI/netI     0.0573
_diffrn_reflns_theta_min     2.30
_diffrn_reflns_theta_max     28.73
_diffrn_reflns_theta_full     25.00
_diffrn_measured_fraction_theta_max     0.903
_diffrn_measured_fraction_theta_full     0.995
_diffrn_reflns_limit_h_min     -48
_diffrn_reflns_limit_h_max     47
_diffrn_reflns_limit_k_min     -5
_diffrn_reflns_limit_k_max     8
_diffrn_reflns_limit_l_min     -19
_diffrn_reflns_limit_l_max     20
_diffrn_standards_number     0
_diffrn_standards_interval_count     ?
_diffrn_standards_interval_time     ?
_diffrn_standards_decay_%     ?
_refine_special_details
;
Refinement of <i>F</i>^2^ against ALL reflections. The weighted <i>R</i>-factor
<i>wR</i> and goodness of fit <i>S</i> are based on <i>F</i>^2^, conventional
<i>R</i>-factors <i>R</i> are based on <i>F</i>, with <i>F</i> set to zero for
negative <i>F</i>^2^. The threshold expression of <i>F</i>^2^ >
\s(<i>F</i>^2^) is used only for calculating <i>R</i>-factors(gt) <i>etc</i>.
and is not relevant to the choice of reflections for refinement.
<i>R</i>-factors based on <i>F</i>^2^ are statistically about twice as large
as those based on <i>F</i>, and <i>R</i>- factors based on ALL data will be
even larger.
;
_reflns_number_total     4459
_reflns_number_gt     3156
_reflns_threshold_expression     I>2sigma(I)
_refine_ls_structure_factor_coef     Fsqd
_refine_ls_matrix_type     full
_refine_ls_R_factor_all     0.0724
_refine_ls_R_factor_gt     0.0458
_refine_ls_wR_factor_gt     0.1043
_refine_ls_wR_factor_ref     0.1156
_refine_ls_goodness_of_fit_ref     1.043
_refine_ls_restrained_S_all     1.043
_refine_ls_number_reflns     4459
_refine_ls_number_parameters     254
_refine_ls_number_restraints     0
_refine_ls_hydrogen_treatment     constr
_refine_ls_weighting_scheme     calc
_refine_ls_weighting_details
         'calc w=1/[\s^2^(Fo^2^)+(0.0545P)^2^+0.5062P] where P=(Fo^2^+2Fc^2^)/3'
_atom_sites_solution_hydrogens     geom
_atom_sites_solution_primary     direct
_atom_sites_solution_secondary     difmap
_refine_ls_shift/su_max     0.000
_refine_ls_shift/su_mean     0.000
_refine_diff_density_max     0.402
_refine_diff_density_min     -0.576
_refine_ls_extinction_method     none
_refine_ls_extinction_coef     ?
loop_
    _atom_type_symbol
    _atom_type_description
    _atom_type_scat_dispersion_real
    _atom_type_scat_dispersion_imag
    _atom_type_scat_source
    C C 0.0033 0.0016 'International Tables Vol C Tables 4.2.6.8 and 6.1.1.4'
    H H 0.0000 0.0000 'International Tables Vol C Tables 4.2.6.8 and 6.1.1.4'
    O O 0.0106 0.0060 'International Tables Vol C Tables 4.2.6.8 and 6.1.1.4'
    N N 0.0061 0.0033 'International Tables Vol C Tables 4.2.6.8 and 6.1.1.4'
    S S 0.1246 0.1234 'International Tables Vol C Tables 4.2.6.8 and 6.1.1.4'
_computing_data_collection     'APEX2 (Bruker, 2009)'
_computing_cell_refinement     'SAINT (Bruker, 2009)'
_computing_data_reduction     'SAINT (Bruker, 2009)'
_computing_structure_solution     'SHELXS97 (Sheldrick, 2008)'
_computing_structure_refinement     'SHELXL97 (Sheldrick, 2008)'
_computing_molecular_graphics
                                'X-SEED (Barbour, 2001; Atwood & Barbour, 2003)'
_computing_publication_material
                                'X-SEED (Barbour, 2001; Atwood & Barbour, 2003)'
loop_
    _atom_site_type_symbol
    _atom_site_label
    _atom_site_fract_x
    _atom_site_fract_y
    _atom_site_fract_z
    _atom_site_U_iso_or_equiv
    _atom_site_adp_type
    _atom_site_calc_flag
    _atom_site_refinement_flags
    _atom_site_occupancy
    _atom_site_symmetry_multiplicity
    _atom_site_disorder_assembly
    _atom_site_disorder_group
    S S1 0.089895(16) 0.32905(8) 0.29158(4) 0.01860(15) Uani d . 1 1 . .
    S S2 0.169329(16) 0.42295(8) 0.38027(4) 0.01945(15) Uani d . 1 1 . .
    O O1 0.10267(4) 0.4335(2) 0.22487(10) 0.0232(4) Uani d . 1 1 . .
    O O2 0.07469(5) 0.1386(2) 0.27300(10) 0.0237(4) Uani d . 1 1 . .
    O O3 0.19243(4) 0.3605(2) 0.46334(10) 0.0249(4) Uani d . 1 1 . .
    O O4 0.16212(5) 0.6242(2) 0.36298(11) 0.0260(4) Uani d . 1 1 . .
    C C4 0.12489(6) 0.1827(3) 0.44923(14) 0.0165(5) Uani d . 1 1 . .
    C C1 0.11889(6) 0.2557(3) 0.52950(14) 0.0169(5) Uani d . 1 1 . .
    C C12 0.18620(6) 0.3219(3) 0.29353(14) 0.0186(5) Uani d . 1 1 . .
    N N3 0.11439(5) 0.4438(3) 0.54561(12) 0.0206(4) Uani d . 1 1 . .
    H H3A 0.1104 0.4802 0.5969 0.025 Uiso calc R 1 1 . .
    H H3B 0.1155 0.5310 0.5049 0.025 Uiso calc R 1 1 . .
    N N4 0.12770(5) 0.3096(3) 0.37743(11) 0.0176(4) Uani d . 1 1 . .
    N N1 0.12518(6) -0.1406(3) 0.50446(13) 0.0223(4) Uani d . 1 1 . .
    C C5 0.05758(6) 0.4700(3) 0.33053(14) 0.0180(5) Uani d . 1 1 . .
    N N2 0.11685(5) 0.1306(3) 0.59516(12) 0.0205(4) Uani d . 1 1 . .
    C C2 0.11992(7) -0.0559(3) 0.57827(15) 0.0225(5) Uani d . 1 1 . .
    H H2 0.1182 -0.1417 0.6250 0.027 Uiso calc R 1 1 . .
    C C16 0.20041(6) 0.3556(4) 0.15198(16) 0.0244(5) Uani d . 1 1 . .
    H H16 0.2014 0.4328 0.1019 0.029 Uiso calc R 1 1 . .
    C C17 0.18700(6) 0.4358(4) 0.22029(15) 0.0215(5) Uani d . 1 1 . .
    H H17 0.1785 0.5662 0.2171 0.026 Uiso calc R 1 1 . .
    C C15 0.21246(6) 0.1637(4) 0.15541(16) 0.0253(5) Uani d . 1 1 . .
    C C3 0.12811(6) -0.0140(3) 0.44085(15) 0.0201(5) Uani d . 1 1 . .
    H H3 0.1326 -0.0632 0.3872 0.024 Uiso calc R 1 1 . .
    C C10 0.06049(7) 0.6690(4) 0.32818(18) 0.0288(6) Uani d . 1 1 . .
    H H10 0.0806 0.7286 0.3089 0.035 Uiso calc R 1 1 . .
    C C8 0.00387(7) 0.6964(4) 0.38297(16) 0.0270(6) Uani d . 1 1 . .
    C C14 0.21133(7) 0.0535(4) 0.22965(17) 0.0269(6) Uani d . 1 1 . .
    H H14 0.2195 -0.0774 0.2327 0.032 Uiso calc R 1 1 . .
    C C6 0.02854(7) 0.3822(4) 0.35961(16) 0.0253(5) Uani d . 1 1 . .
    H H6 0.0270 0.2450 0.3618 0.030 Uiso calc R 1 1 . .
    C C13 0.19845(7) 0.1310(4) 0.29931(16) 0.0243(5) Uani d . 1 1 . .
    H H13 0.1980 0.0550 0.3500 0.029 Uiso calc R 1 1 . .
    C C7 0.00199(7) 0.4962(4) 0.38528(16) 0.0252(5) Uani d . 1 1 . .
    H H7 -0.0180 0.4362 0.4049 0.030 Uiso calc R 1 1 . .
    C C9 0.03359(8) 0.7801(4) 0.3544(2) 0.0400(7) Uani d . 1 1 . .
    H H9 0.0354 0.9173 0.3530 0.048 Uiso calc R 1 1 . .
    C C18 0.22614(8) 0.0793(5) 0.07884(18) 0.0386(7) Uani d . 1 1 . .
    H H18C 0.2518 0.1247 0.0818 0.058 Uiso calc R 1 1 . .
    H H18A 0.2094 0.1210 0.0227 0.058 Uiso calc R 1 1 . .
    H H18B 0.2260 -0.0623 0.0824 0.058 Uiso calc R 1 1 . .
    C C11 -0.02630(8) 0.8178(4) 0.4063(2) 0.0414(7) Uani d . 1 1 . .
    H H11A -0.0205 0.9551 0.4011 0.062 Uiso calc PR 0.50 1 . .
    H H11B -0.0276 0.7898 0.4674 0.062 Uiso calc PR 0.50 1 . .
    H H11C -0.0506 0.7878 0.3658 0.062 Uiso calc PR 0.50 1 . .
    H H11D -0.0453 0.7333 0.4218 0.062 Uiso calc PR 0.50 1 . .
    H H11E -0.0382 0.8987 0.3554 0.062 Uiso calc PR 0.50 1 . .
    H H11F -0.0152 0.9007 0.4571 0.062 Uiso calc PR 0.50 1 . .
loop_
    _atom_site_aniso_label
    _atom_site_aniso_U_11
    _atom_site_aniso_U_22
    _atom_site_aniso_U_33
    _atom_site_aniso_U_12
    _atom_site_aniso_U_13
    _atom_site_aniso_U_23
    S1 0.0218(3) 0.0156(3) 0.0187(3) 0.0002(2) 0.0055(2) -0.0004(2)
    S2 0.0223(3) 0.0153(3) 0.0224(3) -0.0022(2) 0.0086(2) -0.0016(2)
    O1 0.0266(9) 0.0251(9) 0.0195(8) 0.0010(7) 0.0088(7) 0.0048(7)
    O2 0.0286(9) 0.0155(9) 0.0260(9) -0.0020(7) 0.0048(7) -0.0040(7)
    O3 0.0234(9) 0.0292(10) 0.0221(8) -0.0024(7) 0.0051(7) -0.0005(7)
    O4 0.0338(10) 0.0132(8) 0.0352(9) -0.0024(7) 0.0163(8) -0.0023(7)
    C4 0.0196(11) 0.0143(11) 0.0168(10) 0.0000(9) 0.0067(9) 0.0035(9)
    C1 0.0139(10) 0.0157(11) 0.0207(11) -0.0004(9) 0.0033(9) 0.0005(9)
    C12 0.0182(11) 0.0169(12) 0.0210(11) -0.0024(9) 0.0054(9) -0.0012(9)
    N3 0.0313(11) 0.0127(10) 0.0196(9) 0.0014(8) 0.0100(8) -0.0006(8)
    N4 0.0199(10) 0.0157(10) 0.0182(9) -0.0003(8) 0.0064(8) 0.0017(8)
    N1 0.0280(11) 0.0151(10) 0.0255(10) 0.0034(8) 0.0098(9) 0.0028(8)
    C5 0.0164(11) 0.0180(12) 0.0188(11) 0.0013(9) 0.0028(9) 0.0005(9)
    N2 0.0238(10) 0.0153(10) 0.0233(10) 0.0012(8) 0.0071(8) 0.0026(8)
    C2 0.0265(13) 0.0178(12) 0.0242(12) 0.0033(10) 0.0081(10) 0.0046(10)
    C16 0.0192(12) 0.0326(14) 0.0217(12) -0.0015(10) 0.0055(10) 0.0009(10)
    C17 0.0194(12) 0.0204(12) 0.0253(12) -0.0009(10) 0.0067(10) 0.0008(10)
    C15 0.0163(11) 0.0343(15) 0.0252(12) 0.0001(11) 0.0048(10) -0.0075(11)
    C3 0.0234(12) 0.0177(12) 0.0209(11) 0.0011(10) 0.0084(10) 0.0003(9)
    C10 0.0248(13) 0.0190(13) 0.0458(15) 0.0006(10) 0.0145(12) 0.0026(11)
    C8 0.0241(13) 0.0261(14) 0.0316(13) 0.0073(11) 0.0082(11) 0.0027(11)
    C14 0.0233(13) 0.0216(13) 0.0362(14) 0.0042(10) 0.0080(11) -0.0040(11)
    C6 0.0304(14) 0.0163(12) 0.0315(13) -0.0025(10) 0.0120(11) -0.0014(10)
    C13 0.0245(13) 0.0225(13) 0.0271(12) 0.0037(10) 0.0083(11) 0.0023(10)
    C7 0.0214(12) 0.0279(14) 0.0285(13) -0.0011(10) 0.0102(10) 0.0004(11)
    C9 0.0406(17) 0.0145(13) 0.072(2) 0.0056(12) 0.0268(16) 0.0037(13)
    C18 0.0290(15) 0.057(2) 0.0314(14) 0.0093(14) 0.0101(12) -0.0127(14)
    C11 0.0361(16) 0.0362(17) 0.0574(19) 0.0130(13) 0.0223(15) 0.0070(14)
_geom_special_details
;
All e.s.d.'s (except the e.s.d. in the dihedral angle between two l.s. planes)
are estimated using the full covariance matrix. The cell e.s.d.'s are taken
into account individually in the estimation of e.s.d.'s in distances, angles
and torsion angles; correlations between e.s.d.'s in cell parameters are only
used when they are defined by crystal symmetry. An approximate (isotropic)
treatment of cell e.s.d.'s is used for estimating e.s.d.'s involving l.s.
planes.
;
loop_
    _geom_bond_atom_site_label_1
    _geom_bond_atom_site_label_2
    _geom_bond_site_symmetry_2
    _geom_bond_distance
    _geom_bond_publ_flag
    S1 O1 . 1.4291(16) ?
    S1 O2 . 1.4299(17) ?
    S1 N4 . 1.6800(19) ?
    S1 C5 . 1.747(2) ?
    S2 O4 . 1.4275(17) ?
    S2 O3 . 1.4284(17) ?
    S2 N4 . 1.703(2) ?
    S2 C12 . 1.755(2) ?
    C4 C3 . 1.372(3) ?
    C4 C1 . 1.409(3) ?
    C4 N4 . 1.441(3) ?
    C1 N3 . 1.340(3) ?
    C1 N2 . 1.352(3) ?
    C12 C13 . 1.388(3) ?
    C12 C17 . 1.388(3) ?
    N3 H3A . 0.8800 ?
    N3 H3B . 0.8800 ?
    N1 C2 . 1.340(3) ?
    N1 C3 . 1.342(3) ?
    C5 C10 . 1.379(3) ?
    C5 C6 . 1.389(3) ?
    N2 C2 . 1.324(3) ?
    C2 H2 . 0.9500 ?
    C16 C17 . 1.386(3) ?
    C16 C15 . 1.393(3) ?
    C16 H16 . 0.9500 ?
    C17 H17 . 0.9500 ?
    C15 C14 . 1.390(3) ?
    C15 C18 . 1.512(3) ?
    C3 H3 . 0.9500 ?
    C10 C9 . 1.383(3) ?
    C10 H10 . 0.9500 ?
    C8 C7 . 1.385(3) ?
    C8 C9 . 1.393(4) ?
    C8 C11 . 1.497(3) ?
    C14 C13 . 1.386(3) ?
    C14 H14 . 0.9500 ?
    C6 C7 . 1.381(3) ?
    C6 H6 . 0.9500 ?
    C13 H13 . 0.9500 ?
    C7 H7 . 0.9500 ?
    C9 H9 . 0.9500 ?
    C18 H18C . 0.9800 ?
    C18 H18A . 0.9800 ?
    C18 H18B . 0.9800 ?
    C11 H11A . 0.9800 ?
    C11 H11B . 0.9800 ?
    C11 H11C . 0.9800 ?
    C11 H11D . 0.9800 ?
    C11 H11E . 0.9800 ?
    C11 H11F . 0.9800 ?
loop_
    _geom_angle_atom_site_label_1
    _geom_angle_atom_site_label_2
    _geom_angle_atom_site_label_3
    _geom_angle_site_symmetry_1
    _geom_angle_site_symmetry_3
    _geom_angle
    _geom_angle_publ_flag
    O1 S1 O2 . . 119.77(10) ?
    O1 S1 N4 . . 105.41(9) ?
    O2 S1 N4 . . 107.02(10) ?
    O1 S1 C5 . . 109.58(10) ?
    O2 S1 C5 . . 108.65(11) ?
    N4 S1 C5 . . 105.43(10) ?
    O4 S2 O3 . . 120.40(10) ?
    O4 S2 N4 . . 108.59(10) ?
    O3 S2 N4 . . 102.50(9) ?
    O4 S2 C12 . . 109.01(11) ?
    O3 S2 C12 . . 109.41(10) ?
    N4 S2 C12 . . 105.89(10) ?
    C3 C4 C1 . . 118.2(2) ?
    C3 C4 N4 . . 120.34(19) ?
    C1 C4 N4 . . 121.43(19) ?
    N3 C1 N2 . . 116.58(19) ?
    N3 C1 C4 . . 124.3(2) ?
    N2 C1 C4 . . 119.1(2) ?
    C13 C12 C17 . . 121.4(2) ?
    C13 C12 S2 . . 119.69(18) ?
    C17 C12 S2 . . 118.92(18) ?
    C1 N3 H3A . . 120.0 ?
    C1 N3 H3B . . 120.0 ?
    H3A N3 H3B . . 120.0 ?
    C4 N4 S1 . . 117.70(15) ?
    C4 N4 S2 . . 119.23(15) ?
    S1 N4 S2 . . 122.98(11) ?
    C2 N1 C3 . . 113.4(2) ?
    C10 C5 C6 . . 120.9(2) ?
    C10 C5 S1 . . 118.89(18) ?
    C6 C5 S1 . . 120.14(18) ?
    C2 N2 C1 . . 116.72(19) ?
    N2 C2 N1 . . 129.0(2) ?
    N2 C2 H2 . . 115.5 ?
    N1 C2 H2 . . 115.5 ?
    C17 C16 C15 . . 121.1(2) ?
    C17 C16 H16 . . 119.4 ?
    C15 C16 H16 . . 119.4 ?
    C16 C17 C12 . . 118.8(2) ?
    C16 C17 H17 . . 120.6 ?
    C12 C17 H17 . . 120.6 ?
    C14 C15 C16 . . 118.7(2) ?
    C14 C15 C18 . . 121.4(2) ?
    C16 C15 C18 . . 119.8(2) ?
    N1 C3 C4 . . 123.4(2) ?
    N1 C3 H3 . . 118.3 ?
    C4 C3 H3 . . 118.3 ?
    C5 C10 C9 . . 118.7(2) ?
    C5 C10 H10 . . 120.7 ?
    C9 C10 H10 . . 120.7 ?
    C7 C8 C9 . . 118.0(2) ?
    C7 C8 C11 . . 120.5(2) ?
    C9 C8 C11 . . 121.4(2) ?
    C13 C14 C15 . . 121.2(2) ?
    C13 C14 H14 . . 119.4 ?
    C15 C14 H14 . . 119.4 ?
    C7 C6 C5 . . 119.3(2) ?
    C7 C6 H6 . . 120.3 ?
    C5 C6 H6 . . 120.3 ?
    C14 C13 C12 . . 118.7(2) ?
    C14 C13 H13 . . 120.6 ?
    C12 C13 H13 . . 120.6 ?
    C6 C7 C8 . . 121.3(2) ?
    C6 C7 H7 . . 119.4 ?
    C8 C7 H7 . . 119.4 ?
    C10 C9 C8 . . 121.8(2) ?
    C10 C9 H9 . . 119.1 ?
    C8 C9 H9 . . 119.1 ?
    C15 C18 H18C . . 109.5 ?
    C15 C18 H18A . . 109.5 ?
    H18C C18 H18A . . 109.5 ?
    C15 C18 H18B . . 109.5 ?
    H18C C18 H18B . . 109.5 ?
    H18A C18 H18B . . 109.5 ?
    C8 C11 H11A . . 109.5 ?
    C8 C11 H11B . . 109.5 ?
    H11A C11 H11B . . 109.5 ?
    C8 C11 H11C . . 109.5 ?
    H11A C11 H11C . . 109.5 ?
    H11B C11 H11C . . 109.5 ?
    C8 C11 H11D . . 109.5 ?
    H11A C11 H11D . . 141.1 ?
    H11B C11 H11D . . 56.3 ?
    H11C C11 H11D . . 56.3 ?
    C8 C11 H11E . . 109.5 ?
    H11A C11 H11E . . 56.3 ?
    H11B C11 H11E . . 141.1 ?
    H11C C11 H11E . . 56.3 ?
    H11D C11 H11E . . 109.5 ?
    C8 C11 H11F . . 109.5 ?
    H11A C11 H11F . . 56.3 ?
    H11B C11 H11F . . 56.3 ?
    H11C C11 H11F . . 141.1 ?
    H11D C11 H11F . . 109.5 ?
    H11E C11 H11F . . 109.5 ?
loop_
    _geom_torsion_atom_site_label_1
    _geom_torsion_atom_site_label_2
    _geom_torsion_atom_site_label_3
    _geom_torsion_atom_site_label_4
    _geom_torsion_site_symmetry_1
    _geom_torsion_site_symmetry_2
    _geom_torsion_site_symmetry_3
    _geom_torsion_site_symmetry_4
    _geom_torsion
    _geom_torsion_publ_flag
    C3 C4 C1 N3 . . . . -178.4(2) ?
    N4 C4 C1 N3 . . . . 1.7(3) ?
    C3 C4 C1 N2 . . . . 0.5(3) ?
    N4 C4 C1 N2 . . . . -179.33(19) ?
    O4 S2 C12 C13 . . . . 174.23(18) ?
    O3 S2 C12 C13 . . . . 40.7(2) ?
    N4 S2 C12 C13 . . . . -69.1(2) ?
    O4 S2 C12 C17 . . . . -5.7(2) ?
    O3 S2 C12 C17 . . . . -139.28(18) ?
    N4 S2 C12 C17 . . . . 110.92(19) ?
    C3 C4 N4 S1 . . . . 78.1(2) ?
    C1 C4 N4 S1 . . . . -102.1(2) ?
    C3 C4 N4 S2 . . . . -98.7(2) ?
    C1 C4 N4 S2 . . . . 81.1(2) ?
    O1 S1 N4 C4 . . . . -169.87(15) ?
    O2 S1 N4 C4 . . . . -41.33(18) ?
    C5 S1 N4 C4 . . . . 74.23(18) ?
    O1 S1 N4 S2 . . . . 6.80(15) ?
    O2 S1 N4 S2 . . . . 135.34(13) ?
    C5 S1 N4 S2 . . . . -109.10(14) ?
    O4 S2 N4 C4 . . . . -130.54(16) ?
    O3 S2 N4 C4 . . . . -2.12(18) ?
    C12 S2 N4 C4 . . . . 112.52(17) ?
    O4 S2 N4 S1 . . . . 52.84(15) ?
    O3 S2 N4 S1 . . . . -178.74(12) ?
    C12 S2 N4 S1 . . . . -64.10(15) ?
    O1 S1 C5 C10 . . . . -28.6(2) ?
    O2 S1 C5 C10 . . . . -161.14(19) ?
    N4 S1 C5 C10 . . . . 84.4(2) ?
    O1 S1 C5 C6 . . . . 148.63(19) ?
    O2 S1 C5 C6 . . . . 16.1(2) ?
    N4 S1 C5 C6 . . . . -98.4(2) ?
    N3 C1 N2 C2 . . . . 177.6(2) ?
    C4 C1 N2 C2 . . . . -1.4(3) ?
    C1 N2 C2 N1 . . . . 0.6(4) ?
    C3 N1 C2 N2 . . . . 1.0(4) ?
    C15 C16 C17 C12 . . . . 0.9(3) ?
    C13 C12 C17 C16 . . . . -0.1(3) ?
    S2 C12 C17 C16 . . . . 179.89(17) ?
    C17 C16 C15 C14 . . . . -0.9(3) ?
    C17 C16 C15 C18 . . . . 178.7(2) ?
    C2 N1 C3 C4 . . . . -1.9(3) ?
    C1 C4 C3 N1 . . . . 1.2(3) ?
    N4 C4 C3 N1 . . . . -178.9(2) ?
    C6 C5 C10 C9 . . . . -0.8(4) ?
    S1 C5 C10 C9 . . . . 176.4(2) ?
    C16 C15 C14 C13 . . . . 0.1(4) ?
    C18 C15 C14 C13 . . . . -179.4(2) ?
    C10 C5 C6 C7 . . . . 0.9(4) ?
    S1 C5 C6 C7 . . . . -176.23(18) ?
    C15 C14 C13 C12 . . . . 0.6(4) ?
    C17 C12 C13 C14 . . . . -0.7(3) ?
    S2 C12 C13 C14 . . . . 179.38(18) ?
    C5 C6 C7 C8 . . . . -0.3(4) ?
    C9 C8 C7 C6 . . . . -0.4(4) ?
    C11 C8 C7 C6 . . . . 176.7(2) ?
    C5 C10 C9 C8 . . . . 0.0(4) ?
    C7 C8 C9 C10 . . . . 0.6(4) ?
    C11 C8 C9 C10 . . . . -176.5(3) ?
loop_
    _geom_hbond_atom_site_label_D
    _geom_hbond_atom_site_label_H
    _geom_hbond_atom_site_label_A
    _geom_hbond_site_symmetry_A
    _geom_hbond_distance_DH
    _geom_hbond_distance_HA
    _geom_hbond_distance_DA
    _geom_hbond_angle_DHA
    N3 H3A O1 6_566 0.88 2.16 3.036(3) 178
    N3 H3B N1 1_565 0.88 2.30 2.986(3) 135
data_global
_journal_date_recd_electronic     2012-10-15
_journal_date_accepted     2012-11-09
_journal_name_full     'Acta Crystallographica, Section E'
_journal_year     2012
_journal_volume     68
_journal_issue     12
_journal_page_first     o3362
_journal_page_last     o3362
_journal_paper_category     QO
_journal_paper_doi     10.1107/S1600536812046442
_journal_coeditor_code     HG5262
_publ_contact_author_name     'Abu Taher'
_publ_contact_author_address
;
Department of Chemistry,
University of Stellenbosch,
Stellenbosch 7602
South Africa
;
_publ_contact_author_email     'abut@sun.ac.za'
_publ_contact_author_fax     '+27 21 808 3360'
_publ_contact_author_phone     '+27 21 808 3345'
_publ_section_title
;\
<i>N</i>-(4-Aminopyrimidin-5-yl)-4-methyl-<i>N</i>-(4-methylphenylsulfonyl)\
benzenesulfonamide
;
loop_
    _publ_author_name
    _publ_author_address
    'Taher, Abu'
;     Department of Chemistry and Polymer Science
      University of Stellenbosch
      Private Bag X1
      Matieland 7602
      South Africa
;
    'Smith, Vincent J'
;     Department of Chemistry and Polymer Science
      University of Stellenbosch
      Private Bag X1
      Matieland 7602
      South Africa
;
