# Supplementary material for: N-(4-Amino­pyrimidin-5-yl)-4-methyl-N-(4-methyl­phenyl­sulfon­yl)benzene­sulfonamide
Source: Acta Crystallogr Sect E Struct Rep Online. 2012 Nov 17;68(Pt 12):o3362. doi: 10.1107/S1600536812046442 (PMC3588960; doi:10.1107/S1600536812046442)
Supplement: Supplementary file 2 [file e-68-o3362-Isup2.hkl]

# 
# h,k,l, Fc-squared, Fo-squared, sigma(Fo-squared) and status flag 
# 
data_I
_shelx_title ' ABUsol in C2/c' 
_shelx_refln_list_code          4 
_shelx_F_calc_maximum      619.35 
_exptl_crystal_F_000      1744.00 
_reflns_d_resolution_high  0.7394 
 
loop_ 
 _symmetry_equiv_pos_as_xyz 
 'x, y, z' 
 '-x, y, -z+1/2' 
 'x+1/2, y+1/2, z' 
 '-x+1/2, y+1/2, -z+1/2' 
 '-x, -y, -z' 
 'x, -y, z-1/2' 
 '-x+1/2, -y+1/2, -z' 
 'x+1/2, -y+1/2, z-1/2' 
 
_cell_length_a    36.5594 
_cell_length_b     6.9044 
_cell_length_c    15.5241 
_cell_angle_alpha  90.000 
_cell_angle_beta  103.852 
_cell_angle_gamma  90.000 
 
_shelx_F_squared_multiplier     1.000 
 
loop_ 
 _refln_index_h 
 _refln_index_k 
 _refln_index_l 
 _refln_F_squared_calc 
 _refln_F_squared_meas 
 _refln_F_squared_sigma 
 _refln_observed_status 
   4   0   0    81881.15    74839.80    712.24 o 
   6   0   0     8503.88     7783.37    118.47 o 
   8   0   0      307.61      304.82     38.22 o 
  10   0   0   103461.58    94030.32    936.49 o 
  12   0   0    25417.54    26228.48    333.82 o 
  14   0   0    10245.72     8923.37    270.29 o 
  16   0   0    13470.31    15255.15    273.89 o 
  18   0   0     3196.65     2976.05    214.43 o 
  20   0   0    14746.73    14945.71    271.31 o 
  22   0   0     2072.35     2212.04    110.83 o 
  24   0   0    19061.32    20248.73    418.04 o 
  26   0   0      109.93       72.08     56.06 o 
  28   0   0     9372.25     9363.51    247.14 o 
  30   0   0     2131.41     2066.82    147.21 o 
  32   0   0     8902.19     8814.35    257.34 o 
  34   0   0     3780.99     3659.98    180.87 o 
  36   0   0     2381.45     2484.49    180.71 o 
  38   0   0      913.78     1159.80    143.96 o 
  40   0   0        0.63      -66.83     83.63 o 
  42   0   0     2580.65     2846.99    212.68 o 
  44   0   0      503.22      313.77    113.38 o 
  46   0   0        7.38      -81.09    101.93 o 
   1   1   0    36503.55    35520.51    509.31 o 
   3   1   0     2273.96     2220.75     54.39 o 
   5   1   0     7380.44     7143.88     91.95 o 
   7   1   0     2118.74     1974.46     53.06 o 
   9   1   0    41321.62    38777.77    264.26 o 
  11   1   0    97806.95    90693.01    566.39 o 
  13   1   0      191.96      221.53     24.45 o 
  15   1   0    17236.31    15742.68    180.46 o 
  17   1   0     4563.78     4622.80     95.89 o 
  19   1   0     7786.42     7082.04    124.66 o 
  21   1   0     8715.82     8991.45    148.12 o 
  23   1   0      171.93      245.56     46.81 o 
  25   1   0      815.75      782.83     63.58 o 
  27   1   0     1828.78     1777.89     92.56 o 
  29   1   0     1071.93      980.00     78.34 o 
  31   1   0     1617.99     1586.30     96.01 o 
  33   1   0      140.80       46.67     48.00 o 
  35   1   0     4157.64     4326.58    155.01 o 
  37   1   0     1778.21     1823.27    114.09 o 
  39   1   0     1911.76     1807.12    140.96 o 
  41   1   0        1.72       94.78     80.93 o 
  43   1   0       51.18        9.63     83.42 o 
  45   1   0        0.05       51.34     87.65 o 
  47   1   0      484.68      311.15    127.34 o 
   0   2   0      707.93      790.63     53.69 o 
   2   2   0    11147.04    10467.87    147.23 o 
   4   2   0      425.24      285.90     90.10 o 
   6   2   0     2956.16     2560.17     66.49 o 
   8   2   0       26.08        8.23     31.21 o 
  10   2   0        0.51       12.98     24.45 o 
  12   2   0      731.02      886.95     40.61 o 
  14   2   0      432.49      380.96     31.25 o 
  16   2   0      436.80      465.05     34.20 o 
  18   2   0    19584.63    19008.41    181.81 o 
  20   2   0      136.94      161.86     26.70 o 
  22   2   0      460.53      552.40     59.87 o 
  24   2   0      316.84      307.10     53.30 o 
  26   2   0      554.29      698.77     74.19 o 
  28   2   0     1304.43     1261.90    133.22 o 
  30   2   0      601.64      718.23    176.08 o 
  32   2   0     2594.89     2467.09    133.48 o 
  34   2   0      647.05      672.46    115.86 o 
  36   2   0      781.00      809.53    165.10 o 
  38   2   0      147.13      131.19     74.85 o 
  40   2   0      129.34      157.15     81.09 o 
  42   2   0       10.52       20.96     80.99 o 
  44   2   0      362.33      218.64     96.54 o 
  46   2   0        8.41       75.68    165.77 o 
   1   3   0       24.03       -7.46     20.26 o 
   3   3   0     5575.74     5547.24     92.58 o 
   5   3   0      279.74      518.57     32.22 o 
   7   3   0     1671.20     1712.34     72.65 o 
   9   3   0     1285.91     1547.12     58.27 o 
  11   3   0     7228.65     7894.13    119.98 o 
  13   3   0     1196.18     1181.73     57.92 o 
  15   3   0       98.57       74.06     29.53 o 
  17   3   0     5741.97     5697.07     99.13 o 
  19   3   0      919.75      954.86     52.38 o 
  21   3   0     9732.91     9859.51    137.78 o 
  23   3   0     1751.42     1705.95    100.15 o 
  25   3   0      104.37      261.63     86.13 o 
  27   3   0     4259.77     4024.90    138.13 o 
  29   3   0     2625.42     2593.14    129.59 o 
  31   3   0     2222.60     2287.34    128.31 o 
  33   3   0      805.52      904.92    100.68 o 
  35   3   0       12.53      -18.57    100.91 o 
  37   3   0       76.13      150.99     98.99 o 
  39   3   0     1132.65      877.96    198.21 o 
  41   3   0      952.28      669.32    136.94 o 
  43   3   0       87.82      259.47    180.19 o 
  45   3   0     1022.53     1167.63    230.64 o 
   0   4   0    29790.27    29889.29    405.29 o 
   2   4   0     6561.56     6992.18    116.20 o 
   4   4   0     2564.36     2874.66     76.76 o 
   6   4   0       50.94       35.68     25.44 o 
   8   4   0    10818.11    11050.67    132.46 o 
  10   4   0     1777.10     2048.43     60.90 o 
  12   4   0     1346.30     1400.22     67.80 o 
  14   4   0      378.13      457.51     45.77 o 
  16   4   0     1160.54     1323.59     70.86 o 
  18   4   0     1722.37     1699.87     77.28 o 
  20   4   0      402.01      371.74     64.20 o 
  22   4   0     1515.06     1557.02    103.37 o 
  24   4   0      126.31       45.65     64.94 o 
  26   4   0        7.76      141.02     76.94 o 
  28   4   0     1901.20     1696.32    194.61 o 
  30   4   0      270.19      258.14     92.99 o 
  32   4   0      228.41      166.30    153.16 o 
  34   4   0      228.93      235.30    104.51 o 
  36   4   0      275.81      107.48    108.11 o 
  38   4   0      686.75      489.16    128.77 o 
  40   4   0        0.82      124.33    117.14 o 
  42   4   0      221.78      198.21    176.59 o 
   1   5   0      312.86      247.25     36.74 o 
   3   5   0     2752.78     2708.22     82.74 o 
   5   5   0     3865.89     3831.42     97.09 o 
   7   5   0     2911.00     2565.08     85.83 o 
   9   5   0     6823.96     6969.88    164.18 o 
  11   5   0      409.41      336.61     56.85 o 
  13   5   0     1932.24     2267.12    113.90 o 
  15   5   0     8360.24     8032.83    188.56 o 
  17   5   0      140.17      119.93     55.46 o 
  19   5   0       72.51      208.80     61.66 o 
  21   5   0     6376.78     6591.03    156.99 o 
  23   5   0      199.50      177.02     83.98 o 
  25   5   0       49.48       56.60     77.69 o 
  27   5   0      506.61      453.65    104.48 o 
  29   5   0     2351.61     2555.65    193.47 o 
  31   5   0        0.08      -34.31     87.23 o 
  33   5   0     1917.19     1992.37    551.38 o 
  35   5   0      104.36      186.00    108.10 o 
  37   5   0      100.77       36.94    118.93 o 
  39   5   0        2.77      -93.70    144.15 o 
   0   6   0     2543.49     2342.47    234.25 o 
   2   6   0     3363.41     3289.23    164.35 o 
   4   6   0       16.48       12.61     55.89 o 
   6   6   0     4818.36     5008.84    197.48 o 
   8   6   0       36.16       35.15     48.35 o 
  10   6   0     2516.26     2557.00    129.94 o 
  12   6   0      181.79       88.49     55.48 o 
  14   6   0     6365.28     6089.02    177.40 o 
  16   6   0     1140.45     1003.28     95.53 o 
  18   6   0     6730.05     6826.88    242.63 o 
  20   6   0     1513.88     1540.89    120.13 o 
  22   6   0     2451.09     2589.40    182.19 o 
  24   6   0      183.96      176.09    138.75 o 
  26   6   0       17.68      160.97     95.53 o 
  28   6   0     2274.08     2277.52    241.45 o 
  30   6   0      194.60      -17.12     96.73 o 
  32   6   0     4966.74     5125.94    257.34 o 
  34   6   0      570.39      623.99    141.27 o 
  36   6   0      521.43      277.49    183.79 o 
   1   7   0      693.30      832.66    153.16 o 
   3   7   0     4575.34     4131.02    230.64 o 
   5   7   0      842.15      710.39    110.65 o 
   7   7   0     1145.90     1087.47    140.55 o 
   9   7   0       25.25       80.74     72.59 o 
  11   7   0      501.15      399.25    108.11 o 
  13   7   0      149.10      137.91    145.95 o 
  15   7   0        6.93      -34.35     97.30 o 
  17   7   0     4151.41     4392.35    213.87 o 
  19   7   0       66.17      136.65    136.94 o 
  21   7   0     2585.19     2883.04    306.32 o 
  25   7   0       35.71       59.10    115.32 o 
  27   7   0      165.16      198.21    118.31 o 
  29   7   0      397.06      563.68    137.54 o 
  31   7   0      371.71      446.87    201.81 o 
   0   8   0     2797.72     2529.87    281.10 o 
   2   8   0       87.74       27.52     69.21 o 
   4   8   0      790.15      822.06    127.41 o 
   6   8   0       72.74       47.14     77.69 o 
   8   8   0      107.24      -18.02     80.00 o 
  10   8   0      572.61      387.97    131.54 o 
  12   8   0      692.97      645.46    124.55 o 
  14   8   0      675.78      747.93    133.33 o 
  16   8   0      287.65       64.24    169.38 o 
  18   8   0      411.56      559.50    130.33 o 
  20   8   0       83.90      144.15    165.77 o 
 -47   1   1      589.47      423.45    126.73 o 
 -45   1   1        0.48        3.93    102.70 o 
 -43   1   1      783.93      741.85    107.18 o 
 -41   1   1      103.83       67.28     65.81 o 
 -39   1   1     1342.74     1488.25    168.50 o 
 -37   1   1       23.05       27.01     57.54 o 
 -35   1   1      161.65       97.22     55.73 o 
 -33   1   1      288.46      334.83     63.15 o 
 -31   1   1      637.09      702.02     72.76 o 
 -29   1   1     1866.83     1962.38     99.57 o 
 -27   1   1     1018.36     1063.92     73.58 o 
 -25   1   1      178.88      137.24     58.34 o 
 -23   1   1      741.66      782.33     57.92 o 
 -21   1   1       28.20       49.52     32.54 o 
 -19   1   1     2386.46     2596.20     79.06 o 
 -17   1   1     1282.20     1206.08     74.90 o 
 -15   1   1     2354.88     2363.12     54.17 o 
 -13   1   1     1202.32     1075.27     50.98 o 
 -11   1   1    50407.37    47068.91    322.37 o 
  -9   1   1     4701.86     4484.42     68.45 o 
  -7   1   1    42229.33    40216.69    341.97 o 
  -5   1   1     8684.41     7657.39    120.54 o 
  -3   1   1    13026.77    12305.21    160.54 o 
  -1   1   1    42725.38    40833.66    417.89 o 
   1   1   1     1193.77     1078.52     52.43 o 
   3   1   1   120707.05   112236.53   1327.70 o 
   5   1   1     3471.87     3366.18     81.49 o 
   7   1   1    31413.38    29799.93    238.58 o 
   9   1   1     4606.73     4732.68    110.27 o 
  11   1   1     2805.03     2328.03     56.27 o 
  13   1   1     5577.12     5442.29     85.67 o 
  15   1   1     9739.11    10475.65    117.31 o 
  17   1   1    17144.50    17199.04    165.95 o 
  19   1   1     5337.43     5657.56    112.52 o 
  21   1   1     4443.96     4312.49    104.03 o 
  23   1   1     5717.92     5891.86    126.95 o 
  25   1   1       31.39       57.57     38.63 o 
  27   1   1     5049.17     4791.44    125.66 o 
  29   1   1        0.18       56.96     50.98 o 
  31   1   1     1085.61     1017.97     81.94 o 
  33   1   1      690.03      647.74     79.06 o 
  35   1   1        1.19       40.49     55.35 o 
  37   1   1     1103.36      928.33    107.13 o 
  39   1   1      105.51       98.30     77.35 o 
  41   1   1      735.22      571.80     98.10 o 
  43   1   1      108.18      153.52     93.44 o 
  45   1   1       25.24      120.29     97.00 o 
 -46   2   1      201.96      273.89    180.19 o 
 -44   2   1      132.08       91.71    131.54 o 
 -42   2   1      328.07      189.45    171.22 o 
 -40   2   1     1266.53     1175.47    121.62 o 
 -38   2   1      279.13      294.85     81.20 o 
 -36   2   1     1256.03     1181.51    109.63 o 
 -34   2   1      716.88      630.30     86.98 o 
 -32   2   1      722.80      650.66     85.10 o 
 -30   2   1       63.95       45.27     55.60 o 
 -28   2   1     3024.92     2773.88    129.72 o 
 -26   2   1     1272.82     1331.50    106.58 o 
 -24   2   1      527.92      561.56     63.90 o 
 -22   2   1      575.45      384.90     59.29 o 
 -20   2   1     1223.80     1286.89     50.06 o 
 -18   2   1      946.91     1052.08     46.61 o 
 -16   2   1     8150.77     7942.95    103.73 o 
 -14   2   1    40897.20    41927.34    311.72 o 
 -12   2   1     3684.92     3057.33     99.69 o 
 -10   2   1    11485.28    11816.14    151.80 o 
  -8   2   1      485.33      665.58    105.06 o 
  -6   2   1      634.97      867.35     48.69 o 
  -4   2   1    24496.96    23272.73    188.58 o 
  -2   2   1    26915.78    25081.78    269.96 o 
   0   2   1    16347.68    15168.23    165.96 o 
   2   2   1     5040.52     4568.30     70.68 o 
   4   2   1      186.37      209.96     63.93 o 
   6   2   1     1260.43     1360.41     93.02 o 
   8   2   1      481.74      807.71     53.62 o 
  10   2   1     3455.95     3316.59     83.17 o 
  12   2   1        1.59      -21.06     21.06 o 
  14   2   1    22432.21    22520.08    226.77 o 
  16   2   1      104.68       37.09     25.71 o 
  18   2   1     9003.48     9739.66    121.73 o 
  20   2   1     1109.14     1081.52     49.37 o 
  22   2   1    17960.44    18544.35    272.88 o 
  24   2   1     1852.88     2028.86    107.69 o 
  26   2   1     3200.46     3165.57    125.38 o 
  28   2   1     1142.21     1102.49    124.08 o 
  30   2   1      668.44      460.08     95.70 o 
  32   2   1      334.01      384.35     75.67 o 
  34   2   1     1260.93     1392.99    141.46 o 
  36   2   1      139.13      150.21     74.85 o 
  38   2   1     1812.40     1846.54    139.47 o 
  40   2   1       79.18       84.80     78.91 o 
  42   2   1        9.48      -36.72     83.17 o 
  44   2   1        1.02      -48.43    113.38 o 
  46   2   1     1275.00      760.40    212.62 o 
 -45   3   1     1744.30     1711.81    266.68 o 
 -43   3   1       35.81        5.41    112.12 o 
 -41   3   1      196.93      160.76    106.21 o 
 -39   3   1       70.79        4.32     94.92 o 
 -37   3   1     2562.29     2860.39    295.51 o 
 -35   3   1        9.13      -67.22     82.26 o 
 -33   3   1     2336.87     2618.03    188.52 o 
 -31   3   1     2923.68     3009.56    134.30 o 
 -29   3   1     3065.24     3594.57    137.17 o 
 -27   3   1     1385.07     1521.83    119.16 o 
 -25   3   1       68.68      107.48     49.27 o 
 -23   3   1       52.10       11.12     43.94 o 
 -21   3   1       13.61       35.32     28.39 o 
 -19   3   1      288.68      185.80     31.85 o 
 -17   3   1      657.71      793.08     56.19 o 
 -15   3   1     1305.68     1319.21     65.54 o 
 -13   3   1     2733.12     2799.95     73.24 o 
 -11   3   1      308.84      384.15     36.08 o 
  -9   3   1     3439.28     3627.60     85.17 o 
  -7   3   1      811.41      588.06     34.59 o 
  -5   3   1     7684.11     8352.16    126.58 o 
  -3   3   1     2146.84     1822.57     61.69 o 
  -1   3   1    12637.43    13161.97    167.86 o 
   1   3   1    15183.44    15651.46    189.60 o 
   3   3   1     1276.50     1216.61     59.62 o 
   5   3   1     5122.87     4942.41     86.16 o 
   7   3   1    28545.58    30286.21    363.52 o 
   9   3   1     1137.00     1400.17     67.65 o 
  11   3   1     8472.35     8292.65    146.51 o 
  13   3   1    10355.91    11389.05    290.26 o 
  15   3   1      181.20      199.49     34.59 o 
  17   3   1      757.88      749.32     59.02 o 
  19   3   1        8.46       41.06     28.50 o 
  21   3   1     1314.31     1414.60     74.04 o 
  23   3   1       14.23      -35.14     42.59 o 
  25   3   1      176.70      161.62     56.10 o 
  27   3   1      736.62      795.15     82.76 o 
  29   3   1     1518.41     1641.59    142.27 o 
  31   3   1     1070.15     1052.45     98.78 o 
  33   3   1       77.84       44.72     65.78 o 
  35   3   1     1769.02     1849.68    379.06 o 
  37   3   1     1098.33     1216.98    120.78 o 
  39   3   1       65.01      -23.83    100.91 o 
  41   3   1     1106.22      999.19    150.09 o 
 -42   4   1      764.48      904.55    227.04 o 
 -40   4   1      110.93      128.39    112.04 o 
 -38   4   1      477.84      296.90    138.75 o 
 -36   4   1     2652.15     2609.62    681.12 o 
 -34   4   1     4818.74     5497.11    247.02 o 
 -32   4   1     1284.59     1284.74    147.54 o 
 -30   4   1     3094.55     3240.02    185.81 o 
 -28   4   1      672.16      900.76    121.02 o 
 -26   4   1       26.02      -51.70    104.51 o 
 -24   4   1     1112.57      932.25    158.57 o 
 -22   4   1     6072.60     6382.81    168.41 o 
 -20   4   1     5670.19     5475.22    176.34 o 
 -18   4   1    21228.91    21626.86    300.64 o 
 -16   4   1      113.04      164.07     56.51 o 
 -14   4   1       46.35       24.13     27.88 o 
 -12   4   1     1071.44     1141.52     91.10 o 
 -10   4   1     1570.48     1435.42     68.00 o 
  -8   4   1      105.86       65.23     32.77 o 
  -6   4   1     2350.08     2016.88     78.54 o 
  -4   4   1        0.40       47.42     22.88 o 
  -2   4   1     3340.47     4036.71     88.07 o 
   0   4   1       34.41       52.71     41.31 o 
   2   4   1     3593.79     3211.00    100.24 o 
   4   4   1      707.32      670.86     52.75 o 
   6   4   1     5459.93     5005.53     87.99 o 
   8   4   1     5972.05     6147.69     99.47 o 
  10   4   1     3677.22     4134.07    117.45 o 
  12   4   1     1604.69     1552.54    121.72 o 
  14   4   1      187.99      157.51     35.30 o 
  16   4   1    11685.89    12428.53    181.75 o 
  18   4   1     2719.82     2387.47     86.76 o 
  20   4   1     4741.54     4988.31    108.44 o 
  22   4   1       31.39       98.92     43.19 o 
  24   4   1      122.48       74.20     52.98 o 
  26   4   1      879.44      898.23    115.93 o 
  28   4   1     3750.21     3619.36    603.64 o 
  30   4   1     1144.67     1135.70    133.77 o 
  32   4   1     1535.46     1385.61    151.61 o 
  34   4   1       13.64      138.89     95.93 o 
  36   4   1      117.82      121.40    138.75 o 
  38   4   1      112.55      264.23    115.76 o 
  40   4   1     1122.94     1063.65    161.44 o 
 -39   5   1        8.49      140.55    162.17 o 
 -37   5   1     1279.63      881.56    299.12 o 
 -35   5   1        8.33      181.89    107.20 o 
 -33   5   1     1456.99     1158.18    150.35 o 
 -31   5   1      450.21      700.31    123.41 o 
 -29   5   1      593.63      560.16    117.14 o 
 -27   5   1      232.16      226.40     92.78 o 
 -25   5   1        3.12      -67.49     67.49 o 
 -23   5   1     2294.99     2345.40    175.67 o 
 -21   5   1       68.52      125.55     58.62 o 
 -19   5   1    14382.45    13948.00    255.85 o 
 -17   5   1     1833.70     1860.75    112.36 o 
 -15   5   1     2246.78     2184.56    173.13 o 
 -13   5   1       17.93       49.50     45.05 o 
 -11   5   1     5561.59     5193.02    175.82 o 
  -9   5   1      824.22     1105.77     84.79 o 
  -7   5   1     4632.31     4490.10    133.13 o 
  -5   5   1        9.70       22.73     36.07 o 
  -3   5   1      523.09      549.52     61.96 o 
  -1   5   1       37.43       81.93     30.41 o 
   1   5   1      975.49     1193.51     66.06 o 
   3   5   1      433.32      401.71     44.48 o 
   5   5   1     4901.32     4495.51    110.27 o 
   7   5   1     1858.07     1850.78     81.63 o 
   9   5   1     2591.91     2550.67     87.60 o 
  11   5   1      234.24      160.54     35.12 o 
  13   5   1        2.03      -35.93     41.73 o 
  15   5   1      217.13       76.30     50.24 o 
  17   5   1    16692.15    16392.52    275.97 o 
  19   5   1      153.19       98.83     56.77 o 
  21   5   1     3845.36     3790.06    199.88 o 
  23   5   1       70.19       58.39     68.24 o 
  25   5   1     3987.43     3782.94    193.47 o 
  27   5   1      120.57      113.36     86.53 o 
  29   5   1      512.02      490.13    270.29 o 
  31   5   1      611.41      538.02    124.55 o 
  33   5   1       16.85       31.25     94.34 o 
  35   5   1        3.27        9.01     99.38 o 
  37   5   1       83.99      106.23    333.35 o 
 -36   6   1      336.99      115.32    165.77 o 
 -34   6   1     1427.78     1158.60    245.06 o 
 -32   6   1        2.84       -6.55     97.49 o 
 -30   6   1      597.94      678.72    132.51 o 
 -28   6   1      124.13      226.06    112.04 o 
 -26   6   1      241.73      191.73     99.48 o 
 -24   6   1      384.83      496.60    110.30 o 
 -22   6   1      120.92       74.10     81.43 o 
 -20   6   1     1103.34     1130.88    179.91 o 
 -18   6   1      142.62      135.04     70.95 o 
 -16   6   1     1386.52     1728.70    119.49 o 
 -14   6   1      273.86      200.33     68.45 o 
 -12   6   1      873.69      852.11     92.97 o 
 -10   6   1      334.44      263.92     62.80 o 
  -8   6   1     2279.14     2351.06    128.75 o 
  -6   6   1     1025.33     1180.76    109.27 o 
  -4   6   1      864.07      860.01     81.68 o 
  -2   6   1     2516.40     2295.61    140.16 o 
   0   6   1     2941.12     2673.94    151.61 o 
   2   6   1     1721.36     1683.56    178.39 o 
   4   6   1      647.75      717.05    103.18 o 
   6   6   1      862.09      874.45    111.78 o 
   8   6   1     1827.42     1813.86    150.28 o 
  10   6   1      431.55      512.68     92.78 o 
  12   6   1     1815.90     1732.24    114.37 o 
  14   6   1        6.24        2.26     53.57 o 
  16   6   1      760.22      717.03     86.94 o 
  18   6   1      114.10        4.30     59.47 o 
  20   6   1     1424.36     1611.69    233.41 o 
  22   6   1      903.91      871.24    100.48 o 
  24   6   1      102.74      131.89    117.12 o 
  26   6   1      527.20      471.83    118.47 o 
  28   6   1      322.88      396.78    113.38 o 
  30   6   1      230.96      308.41    115.32 o 
  32   6   1      183.97      140.87    113.38 o 
  34   6   1      157.53      138.71    119.04 o 
  36   6   1       60.29      313.53    169.38 o 
 -31   7   1       49.80      227.04    176.59 o 
 -29   7   1     2834.71     2796.81    250.46 o 
 -27   7   1      325.83      353.50    125.97 o 
 -25   7   1       65.51       93.92    142.35 o 
 -23   7   1     2133.53     2465.00    266.68 o 
 -21   7   1      150.44      296.49    108.28 o 
 -19   7   1      219.65      188.81     78.02 o 
 -17   7   1      512.39      574.15    114.33 o 
 -15   7   1       10.67       59.46     79.00 o 
 -13   7   1       66.14      128.18     84.66 o 
 -11   7   1      353.29      539.69    113.52 o 
  -9   7   1      595.95      889.20    263.08 o 
  -7   7   1     1358.46     1283.46    141.41 o 
  -5   7   1     1329.91     1240.81    174.78 o 
  -3   7   1      771.87      669.11    223.44 o 
  -1   7   1     1527.23     1465.14    194.61 o 
   1   7   1     1247.61     1319.88    273.89 o 
   3   7   1     2642.60     2378.78    183.48 o 
   5   7   1     1576.86     1830.80    164.35 o 
   7   7   1      468.62      444.33     98.99 o 
   9   7   1      466.52      322.90     89.08 o 
  11   7   1     1238.02     1336.75    146.38 o 
  13   7   1       22.17       12.35    111.72 o 
  15   7   1      386.23      474.58    106.21 o 
  17   7   1      567.53      576.86    109.78 o 
  19   7   1      236.83      205.32     98.99 o 
  21   7   1      818.94     1091.95    212.62 o 
  23   7   1      509.34      536.97    180.19 o 
  25   7   1       27.61      205.42    162.17 o 
  27   7   1      813.90      998.25    227.04 o 
  29   7   1      348.64      306.32    194.61 o 
 -22   8   1     2218.56     2764.11    327.95 o 
 -20   8   1      283.95      118.93    169.38 o 
 -18   8   1      433.52      472.64    126.12 o 
 -16   8   1      279.81      322.28    111.67 o 
 -14   8   1      199.69      219.32     98.99 o 
 -12   8   1      186.27       65.08     87.23 o 
 -10   8   1     1411.64     1549.67    165.64 o 
  -8   8   1      258.86      116.38     82.79 o 
  -6   8   1     1905.01     1919.90    178.16 o 
  -4   8   1        0.20       52.89     78.87 o 
  -2   8   1      174.35      539.75    187.40 o 
   0   8   1       19.90      -23.14     72.32 o 
   2   8   1      103.42       35.49     74.37 o 
   4   8   1      474.34      427.60    106.94 o 
   6   8   1      165.44      131.46     89.79 o 
   8   8   1     1116.49     1252.13    155.38 o 
  10   8   1      176.92      111.97     90.22 o 
  12   8   1      206.81      180.19    136.94 o 
  14   8   1      564.11      544.40    123.57 o 
  16   8   1      337.55      184.86    112.04 o 
  18   8   1      402.98      529.58    132.22 o 
  20   8   1     1268.30     1430.71    255.87 o 
 -48   0   2     1054.77      691.93    201.81 o 
 -46   0   2      814.54      554.97    207.22 o 
 -44   0   2      161.89        6.27     98.08 o 
 -42   0   2      727.31      706.29    131.22 o 
 -40   0   2     1825.85     1833.88    344.16 o 
 -38   0   2     5836.86     5795.66    235.21 o 
 -36   0   2      549.87      478.05     98.08 o 
 -34   0   2       90.72       -0.95     72.59 o 
 -32   0   2     5614.81     5528.59    241.45 o 
 -30   0   2     1512.25     1508.07    131.85 o 
 -28   0   2     3630.20     3399.87    237.85 o 
 -26   0   2      309.47      245.06     63.71 o 
 -24   0   2      521.67      444.95     72.59 o 
 -22   0   2        0.92       36.34     95.50 o 
 -20   0   2     5034.08     4997.82    255.87 o 
 -18   0   2     1891.04     1531.44     95.33 o 
 -16   0   2    31813.06    30140.30    396.20 o 
 -14   0   2    24805.41    22098.36    304.32 o 
 -12   0   2    35265.45    32110.40    385.91 o 
 -10   0   2    26434.17    24213.86    567.40 o 
  -8   0   2    12597.57    11219.76    130.23 o 
  -6   0   2     8168.88     7385.46     90.55 o 
  -4   0   2    21352.26    18708.99    276.52 o 
  -2   0   2    61156.04    56164.74    813.02 o 
   0   0   2    11558.86    10739.33    134.99 o 
   2   0   2    37372.96    31997.74    360.38 o 
   4   0   2     7673.49     6888.53     83.55 o 
   6   0   2    35883.62    34046.14    294.93 o 
   8   0   2   383594.50   358790.31   2704.08 o 
  10   0   2   105906.16    97978.14    784.08 o 
  12   0   2    50695.49    48891.85    428.53 o 
  14   0   2      811.48      621.17     93.70 o 
  16   0   2    21851.06    21605.10    320.60 o 
  18   0   2    14771.21    14804.36    297.31 o 
  20   0   2    21850.36    21685.49    347.50 o 
  22   0   2    10945.83    10580.49    235.46 o 
  24   0   2    10394.30    11244.85    251.66 o 
  26   0   2    23084.96    23329.31    403.41 o 
  28   0   2    14218.17    14550.93    318.26 o 
  30   0   2     2648.03     2600.98    167.58 o 
  32   0   2     3127.17     3381.88    369.39 o 
  34   0   2       11.67       30.89    225.24 o 
  36   0   2      524.99      688.91    149.56 o 
  38   0   2      431.31      392.41    102.62 o 
  40   0   2     2092.00     1760.83    174.54 o 
  42   0   2     1969.14     1964.87    188.52 o 
  44   0   2      599.96      796.44    209.02 o 
 -47   1   2       38.35       25.21     90.42 o 
 -45   1   2        3.80       75.82     86.48 o 
 -43   1   2      771.01      717.52     93.96 o 
 -41   1   2     1302.21     1021.57    121.72 o 
 -39   1   2      302.44      192.36     66.55 o 
 -37   1   2     2402.92     2532.80    193.50 o 
 -35   1   2       50.46       53.15     56.00 o 
 -33   1   2      330.96      291.12     61.51 o 
 -31   1   2      921.46     1020.96     80.54 o 
 -29   1   2     7100.13     6692.88    153.79 o 
 -27   1   2     2901.05     2979.19    101.17 o 
 -25   1   2      529.13      663.71     59.90 o 
 -23   1   2        6.83       48.75     33.15 o 
 -21   1   2      553.84      615.88     51.15 o 
 -19   1   2     7494.62     7866.72    130.79 o 
 -17   1   2     2245.68     1944.50     92.14 o 
 -15   1   2     1509.56     1627.39     48.10 o 
 -13   1   2     2026.89     1658.95     46.49 o 
 -11   1   2     8718.59     8045.27     90.94 o 
  -9   1   2     5359.56     5555.86     72.20 o 
  -7   1   2    30841.87    30071.25    267.78 o 
  -5   1   2    19761.10    18469.73    389.21 o 
  -3   1   2       66.32      181.08     52.26 o 
  -1   1   2    90836.16    87059.09   1225.36 o 
   1   1   2     4044.26     3707.77     74.62 o 
   3   1   2     6675.34     6565.38     93.92 o 
   5   1   2    14263.88    14788.50    191.47 o 
   7   1   2     3084.64     2869.93     59.52 o 
   9   1   2      100.00      150.20     24.91 o 
  11   1   2     6283.46     5469.68     93.36 o 
  13   1   2    10861.63    11129.15    134.56 o 
  15   1   2     3752.84     3604.27     76.45 o 
  17   1   2    13372.78    13120.97    156.75 o 
  19   1   2    19970.02    20006.29    192.38 o 
  21   1   2     3901.35     3756.12     99.89 o 
  23   1   2     3268.16     3088.85     95.11 o 
  25   1   2     9805.29    10088.09    174.69 o 
  27   1   2      936.49      923.48     97.53 o 
  29   1   2       12.75       79.59     47.54 o 
  31   1   2     2924.24     2913.34    140.51 o 
  33   1   2     2693.36     2685.42    142.09 o 
  35   1   2       67.90       73.82     66.99 o 
  37   1   2     4193.43     4447.99    171.99 o 
  39   1   2        7.55       88.37     77.87 o 
  41   1   2       86.79       84.13     83.08 o 
  43   1   2     1486.01     1055.56    156.70 o 
  45   1   2        6.19       75.68    158.57 o 
 -46   2   2      892.30      591.02    201.81 o 
 -44   2   2      305.24      190.57    115.76 o 
 -42   2   2      723.07      558.77    126.73 o 
 -40   2   2        5.03      162.39    105.55 o 
 -38   2   2      720.93      845.88    103.36 o 
 -36   2   2      197.06      172.72     73.29 o 
 -34   2   2     3196.74     3297.74    142.04 o 
 -32   2   2        0.29      101.49     58.13 o 
 -30   2   2      768.95      747.36     91.21 o 
 -28   2   2      897.43      888.26     81.45 o 
 -26   2   2       68.59       41.68     45.06 o 
 -24   2   2      116.21       54.90     43.38 o 
 -22   2   2     2387.77     2356.89     84.27 o 
 -20   2   2     4814.31     5097.95     86.43 o 
 -18   2   2      494.15      516.60     56.85 o 
 -16   2   2        1.48        7.21     24.17 o 
 -14   2   2        0.15        6.35     22.37 o 
 -12   2   2     8960.03     9421.41    175.45 o 
 -10   2   2     4965.95     4858.74    131.54 o 
  -8   2   2     6494.01     6496.03    163.97 o 
  -6   2   2     6131.75     5640.95    142.35 o 
  -4   2   2     1411.76     1311.40     72.59 o 
  -2   2   2     5895.04     5409.76    123.41 o 
   0   2   2      229.25      167.62     23.41 o 
   2   2   2      302.61      453.63     36.93 o 
   4   2   2     6657.94     5397.39    136.17 o 
   6   2   2        0.23       36.41     24.27 o 
   8   2   2     6607.49     5760.57    108.80 o 
  10   2   2     4021.89     4337.60     98.38 o 
  12   2   2      209.95      246.56     50.46 o 
  14   2   2      908.49     1091.92     54.84 o 
  16   2   2     2093.78     2161.88     81.03 o 
  18   2   2     1058.44     1226.78     60.97 o 
  20   2   2     1231.63     1383.84     88.42 o 
  22   2   2      162.72      106.82     46.35 o 
  24   2   2      867.26     1166.47    104.20 o 
  26   2   2      211.77       63.56     54.04 o 
  28   2   2     4054.37     4123.94    144.83 o 
  30   2   2      532.40      504.04     92.47 o 
  32   2   2       28.24      -14.45     58.70 o 
  34   2   2      622.87      500.09     85.69 o 
  36   2   2       48.92      -26.97     67.95 o 
  38   2   2      161.91      102.71     78.87 o 
  40   2   2      500.38      381.37     94.58 o 
  42   2   2       79.95      247.42    121.60 o 
  44   2   2      792.18      439.66    176.59 o 
 -45   3   2      697.19      987.44    234.25 o 
 -43   3   2      460.58      358.45    154.96 o 
 -41   3   2     2403.43     2225.18    200.54 o 
 -39   3   2       27.40       34.74     95.33 o 
 -37   3   2      689.35      697.48    129.89 o 
 -35   3   2     1085.03     1150.98    140.15 o 
 -33   3   2     7442.20     7842.56    267.57 o 
 -31   3   2     3217.54     3577.52    185.81 o 
 -29   3   2     3573.06     3414.99    175.83 o 
 -27   3   2     2395.97     2180.48    133.40 o 
 -25   3   2      277.09      151.88     72.08 o 
 -23   3   2     3586.88     3560.58     99.09 o 
 -21   3   2      556.57      545.13     43.16 o 
 -19   3   2        4.05       -4.24     24.59 o 
 -17   3   2      203.84      223.38     33.42 o 
 -15   3   2     1696.05     1957.70     71.87 o 
 -13   3   2     1665.25     1590.35     64.49 o 
 -11   3   2     4045.26     4190.31     89.94 o 
  -9   3   2     6038.95     6240.31    155.44 o 
  -7   3   2       29.22       23.42     35.40 o 
  -5   3   2    12396.36    12678.32    225.25 o 
  -3   3   2     4592.63     4459.17    214.43 o 
  -1   3   2    25662.82    24818.73    268.27 o 
   1   3   2     1350.92     1660.35     78.76 o 
   3   3   2     9117.71     9515.36    152.93 o 
   5   3   2     2180.03     1872.38     87.46 o 
   7   3   2     2834.66     2905.94     85.24 o 
   9   3   2     1756.38     1664.00     72.43 o 
  11   3   2      497.07      527.89     91.33 o 
  13   3   2     1398.42     1432.16     99.04 o 
  15   3   2     3822.25     3786.76     93.52 o 
  17   3   2      653.28      624.19     51.69 o 
  19   3   2       73.23      137.98     37.52 o 
  21   3   2     1065.08     1177.55     70.63 o 
  23   3   2     2593.57     2650.44    113.22 o 
  25   3   2      270.65      220.10     62.07 o 
  27   3   2     2032.13     2090.37    122.26 o 
  29   3   2      567.50      492.12     77.14 o 
  31   3   2     2724.94     2759.63    148.80 o 
  33   3   2     1994.05     2273.33    140.82 o 
  35   3   2      128.17        2.11     68.35 o 
  37   3   2      276.98      378.16     88.12 o 
  39   3   2     2376.55     2266.15    421.64 o 
  41   3   2       73.42      165.77    169.38 o 
 -42   4   2        1.11      -14.42    158.57 o 
 -40   4   2      471.10      195.90    112.86 o 
 -38   4   2        1.74      -78.71     96.73 o 
 -36   4   2       65.85       39.12     96.73 o 
 -34   4   2       53.28       79.09     91.74 o 
 -32   4   2       49.87       37.38     88.21 o 
 -30   4   2      239.21       96.32     86.49 o 
 -28   4   2      429.31      428.53    200.01 o 
 -26   4   2      195.93      184.30    167.58 o 
 -24   4   2      122.98       19.85     67.21 o 
 -22   4   2      603.76      611.00     62.26 o 
 -20   4   2       59.02       42.65     39.33 o 
 -18   4   2      722.32      771.99     71.88 o 
 -16   4   2     1381.82     1390.66     88.71 o 
 -14   4   2     6584.85     6515.20    151.86 o 
 -12   4   2     2223.68     2033.65    154.96 o 
 -10   4   2     4032.90     3825.23    141.41 o 
  -8   4   2      659.87      713.95     95.50 o 
  -6   4   2     1125.93     1176.59     92.78 o 
  -4   4   2     4280.90     3927.87     92.09 o 
  -2   4   2     4606.05     3989.83    154.70 o 
   0   4   2     2696.76     2725.26     82.64 o 
   2   4   2       71.47      132.46     55.42 o 
   4   4   2       15.55       26.54     27.02 o 
   6   4   2     2855.18     2966.80     77.74 o 
   8   4   2     2768.30     2945.59     81.15 o 
  10   4   2    11477.39    12249.31    400.08 o 
  12   4   2      439.76      449.86     69.80 o 
  14   4   2     1271.80     1449.60     87.05 o 
  16   4   2        0.01       -5.89     38.11 o 
  18   4   2       35.80       35.26     34.54 o 
  20   4   2        0.13       31.80     34.79 o 
  22   4   2      161.67      107.59     50.97 o 
  24   4   2      986.16     1106.14    168.98 o 
  26   4   2        6.53       13.81     55.76 o 
  28   4   2      269.03      245.82     69.79 o 
  30   4   2      171.95      199.07    127.93 o 
  32   4   2      140.24      151.36    136.94 o 
  34   4   2      658.44      601.60    127.34 o 
  36   4   2        1.20       64.22    111.72 o 
  38   4   2      280.01      306.32    169.38 o 
 -39   5   2      140.08       75.68    154.96 o 
 -37   5   2      332.00      214.76    149.56 o 
 -35   5   2      658.59      644.06    158.57 o 
 -33   5   2     1117.31     1090.36    241.45 o 
 -31   5   2      459.29      549.07    118.31 o 
 -29   5   2       99.85      131.54     89.19 o 
 -27   5   2      430.56      326.38     99.28 o 
 -25   5   2        2.86      -21.62     73.90 o 
 -23   5   2     6775.28     7243.93    197.03 o 
 -21   5   2     1697.28     1761.66    114.28 o 
 -19   5   2     6328.91     6667.24    175.41 o 
 -17   5   2     1276.47     1290.47     97.76 o 
 -15   5   2     1694.02     2073.10    115.42 o 
 -13   5   2     1371.08     1579.18    135.74 o 
 -11   5   2     2905.84     3084.75    117.05 o 
  -9   5   2     3134.66     3019.15    131.86 o 
  -7   5   2     6115.98     5618.75    230.94 o 
  -5   5   2     1262.50     1614.79    100.14 o 
  -3   5   2        7.16      -29.76     84.69 o 
  -1   5   2       12.41       26.13     48.65 o 
   1   5   2     5203.78     4971.43    252.27 o 
   3   5   2     1229.52     1401.07     84.75 o 
   5   5   2     6167.05     6086.77    216.59 o 
   7   5   2      131.50      160.30     41.04 o 
   9   5   2      866.78      883.59     55.07 o 
  11   5   2        1.41       23.77     30.48 o 
  13   5   2     2110.98     2338.85     78.38 o 
  15   5   2       23.42       98.67     51.68 o 
  17   5   2     4957.32     4818.40    151.07 o 
  19   5   2      433.81      523.73     75.52 o 
  21   5   2      156.13      219.28     85.07 o 
  23   5   2     1411.09     1228.84    133.77 o 
  25   5   2       12.99       80.97     81.43 o 
  27   5   2     1351.90     1543.49    246.86 o 
  29   5   2     1207.12     1059.53    137.54 o 
  31   5   2     1451.87     1471.58    159.25 o 
  33   5   2        3.13      -52.04     97.89 o 
  35   5   2      208.51      223.44    165.77 o 
  37   5   2      112.35      338.76    180.19 o 
 -34   6   2     7695.58     8566.00    328.70 o 
 -32   6   2       96.60      102.86    268.48 o 
 -30   6   2     5294.22     5893.40    437.86 o 
 -28   6   2      645.88      504.06    119.69 o 
 -26   6   2       18.25      104.11     91.63 o 
 -24   6   2      705.53      674.77    122.00 o 
 -22   6   2     3564.33     3843.39    192.38 o 
 -20   6   2     1195.69     1385.69    112.88 o 
 -18   6   2      148.78      130.29     62.96 o 
 -16   6   2       12.47      -14.60     55.04 o 
 -14   6   2     1535.47     1709.85    118.14 o 
 -12   6   2     1290.67     1475.45    110.01 o 
 -10   6   2     2296.87     2435.76    135.82 o 
  -8   6   2    10895.35     9961.11    236.94 o 
  -6   6   2     8676.02     8020.55    192.29 o 
  -4   6   2     2088.55     1965.56    117.92 o 
  -2   6   2     1873.00     1903.84    142.95 o 
   0   6   2     1520.87     1719.55    109.69 o 
   2   6   2       27.29      -20.98     49.97 o 
   4   6   2     6608.03     6928.19    338.76 o 
   6   6   2      180.17      211.04     72.59 o 
   8   6   2     1471.23     1922.66    153.78 o 
  10   6   2       94.67       29.98     63.10 o 
  12   6   2     2967.78     2974.44    177.89 o 
  14   6   2     2684.16     2556.03    178.39 o 
  16   6   2     3223.67     3447.93    141.21 o 
  18   6   2      458.58      447.32     78.35 o 
  20   6   2     1807.40     1872.63    160.37 o 
  22   6   2      758.20      701.70    115.76 o 
  24   6   2        1.44       40.09     82.55 o 
  26   6   2       92.53      113.26     98.08 o 
  28   6   2     3832.01     3691.14    215.23 o 
  30   6   2      600.38      527.33    127.41 o 
  32   6   2      174.08      302.72    183.79 o 
  34   6   2       29.28     -165.77    165.77 o 
 -31   7   2     2348.67     2205.53    295.51 o 
 -29   7   2      105.27      124.27    110.83 o 
 -27   7   2      625.18      647.25    139.88 o 
 -25   7   2     1275.23     1681.43    196.41 o 
 -23   7   2     2040.63     1992.78    261.28 o 
 -21   7   2       43.58      -39.64     86.64 o 
 -19   7   2      738.16     1089.41    115.31 o 
 -17   7   2       12.63        3.80     64.29 o 
 -15   7   2       56.59      -29.35     61.64 o 
 -13   7   2       89.23      133.78     82.55 o 
 -11   7   2        3.99      -43.18     75.68 o 
  -9   7   2      660.11      699.14    115.93 o 
  -7   7   2       14.25       73.32     73.77 o 
  -5   7   2      141.83      156.39     80.24 o 
  -3   7   2      674.74      598.69    205.42 o 
  -1   7   2      187.17      307.55    174.78 o 
   1   7   2     1015.90      824.45    120.86 o 
   3   7   2      669.82      621.25    108.28 o 
   5   7   2     3644.39     3462.51    184.74 o 
   7   7   2     2490.98     2566.73    311.73 o 
   9   7   2       57.95       40.02     95.50 o 
  11   7   2     3117.43     3085.06    194.63 o 
  13   7   2       26.99       82.22     81.39 o 
  15   7   2      112.09      136.94     86.64 o 
  17   7   2       29.25        4.50     81.43 o 
  19   7   2     1609.60     1387.18    157.01 o 
  21   7   2     1274.99      843.29    194.61 o 
  23   7   2      174.36       68.47    144.15 o 
  25   7   2     2003.64     2198.32    288.30 o 
  27   7   2     1035.12     1441.52    252.27 o 
 -22   8   2      273.60      241.45    172.98 o 
 -20   8   2      199.20      309.93    169.38 o 
 -18   8   2       40.00      146.36    101.84 o 
 -16   8   2      482.74      363.15    114.92 o 
 -14   8   2      173.04      210.62    102.99 o 
 -12   8   2        7.90       -4.91     97.30 o 
 -10   8   2       25.26       44.34     88.29 o 
  -8   8   2       92.69      185.57    201.81 o 
  -6   8   2     1259.83      966.69    162.17 o 
  -4   8   2      643.00      568.95    113.91 o 
  -2   8   2      247.00      298.40     96.73 o 
   0   8   2     1259.02     1319.12    228.84 o 
   2   8   2      939.97      827.58    124.55 o 
   4   8   2      123.16      127.88     78.50 o 
   6   8   2      125.93       94.49     81.43 o 
   8   8   2       20.11       50.45     81.54 o 
  10   8   2     3147.88     3276.32    230.61 o 
  12   8   2       29.80      -19.54     80.48 o 
  14   8   2      127.37      -40.18    171.18 o 
  16   8   2      256.44      309.01    119.04 o 
  18   8   2      727.92      581.10    133.91 o 
  20   8   2      133.64       97.30    165.77 o 
 -47   1   3       26.98       35.53    126.13 o 
 -45   1   3      355.98      361.75     83.47 o 
 -43   1   3     1113.98      974.13    100.27 o 
 -41   1   3      390.25      257.11     71.90 o 
 -39   1   3     1461.46     1543.68    109.91 o 
 -37   1   3      182.89      160.52     61.07 o 
 -35   1   3      120.02      235.53     58.27 o 
 -33   1   3      762.40      744.35    120.21 o 
 -31   1   3     1032.26     1172.87     82.45 o 
 -29   1   3     2424.42     2518.42    102.92 o 
 -27   1   3     1407.10     1512.18    130.04 o 
 -25   1   3     4279.44     4239.72    111.84 o 
 -23   1   3       24.32       26.00     33.22 o 
 -21   1   3     4107.45     4000.69     97.82 o 
 -19   1   3       96.99       17.42     28.90 o 
 -17   1   3      528.83      417.37     32.36 o 
 -15   1   3       93.54      173.51     25.53 o 
 -13   1   3     9170.98     8392.99     99.23 o 
 -11   1   3     6027.04     5826.12     77.73 o 
  -9   1   3      683.96      736.70     31.85 o 
  -7   1   3    13812.43    13092.38    158.02 o 
  -5   1   3     9052.74     8643.57    212.62 o 
  -3   1   3    21575.18    20078.76    208.75 o 
  -1   1   3    20253.39    19049.75    147.96 o 
   1   1   3    28213.96    27236.52    222.38 o 
   3   1   3        1.26      -17.65     19.70 o 
   5   1   3     2961.10     2602.02     59.26 o 
   7   1   3        0.59        3.76     22.00 o 
   9   1   3     3185.54     2557.64     60.65 o 
  11   1   3    20618.30    20242.03    196.27 o 
  13   1   3     1976.64     1720.24     83.75 o 
  15   1   3     3114.46     3180.46     88.43 o 
  17   1   3     5793.40     5979.46    105.05 o 
  19   1   3      842.81      922.44     52.37 o 
  21   1   3    12383.01    12159.93    207.26 o 
  23   1   3      871.75     1008.39     79.42 o 
  25   1   3      990.90     1218.85    111.45 o 
  27   1   3      863.63      872.26     85.78 o 
  29   1   3      118.77       58.05     55.96 o 
  31   1   3        3.81       33.59     57.80 o 
  33   1   3     2485.70     2791.85    151.80 o 
  35   1   3       45.55       12.13     64.55 o 
  37   1   3       16.67       -2.55     95.50 o 
  39   1   3        0.35       99.39     96.73 o 
  41   1   3      193.82       37.21    156.77 o 
  43   1   3     2118.09     1756.13    188.37 o 
 -46   2   3      454.93      417.29    133.77 o 
 -44   2   3     2544.84     2763.38    222.88 o 
 -42   2   3      946.53      801.52    309.93 o 
 -40   2   3     1708.34     1922.67    223.44 o 
 -38   2   3      643.92      510.57    118.47 o 
 -36   2   3       75.30       72.68     70.64 o 
 -34   2   3      732.16      700.62     99.73 o 
 -32   2   3      105.64      104.75     59.35 o 
 -30   2   3     1286.40     1255.20     98.62 o 
 -28   2   3     4430.30     4416.20    140.28 o 
 -26   2   3       30.80       47.76     43.79 o 
 -24   2   3     4660.22     4935.94    239.84 o 
 -22   2   3        1.74       -1.87     26.53 o 
 -20   2   3      746.74      878.88     60.34 o 
 -18   2   3        7.54       44.92     33.29 o 
 -16   2   3     4623.59     4445.16     86.87 o 
 -14   2   3    11691.77    11358.75    139.37 o 
 -12   2   3     2060.65     2149.09     63.13 o 
 -10   2   3     3686.71     3953.70    113.91 o 
  -8   2   3    17043.28    16979.41    254.67 o 
  -6   2   3    10398.59     9251.84    344.16 o 
  -4   2   3       60.05       76.43     36.88 o 
  -2   2   3     2072.42     2566.52     94.29 o 
   0   2   3     1091.49     1383.28     45.43 o 
   2   2   3     1657.65     1733.49    153.16 o 
   4   2   3    11927.60    11735.87    155.24 o 
   6   2   3     8873.70     8083.19    129.38 o 
   8   2   3     3698.39     3651.73     91.50 o 
  10   2   3     2393.95     2231.19     82.29 o 
  12   2   3     1389.34     1539.93     62.18 o 
  14   2   3    14231.28    13992.47    172.22 o 
  16   2   3      102.36      100.53     31.21 o 
  18   2   3     2545.61     2875.04     82.73 o 
  20   2   3     8982.52     8660.55    142.44 o 
  22   2   3    23811.27    23541.31    320.36 o 
  24   2   3    12105.51    11908.53    222.35 o 
  26   2   3       41.54      143.88     55.46 o 
  28   2   3      171.89      163.75     60.59 o 
  30   2   3     1730.54     2133.52    169.90 o 
  32   2   3     9788.79     9934.64    236.24 o 
  34   2   3       17.80       63.60     66.65 o 
  36   2   3     1281.78     1169.95    146.51 o 
  38   2   3       84.44       94.98    100.05 o 
  40   2   3      302.74       86.91    108.78 o 
  42   2   3        0.83      247.88    115.90 o 
 -45   3   3        1.31      169.38    176.59 o 
 -43   3   3     1121.51      630.23    134.99 o 
 -41   3   3      231.29       76.74    228.84 o 
 -39   3   3        7.88      143.84    120.73 o 
 -37   3   3     3128.46     3319.00    208.28 o 
 -35   3   3     2081.71     2296.06    186.97 o 
 -33   3   3      219.71      238.66     90.22 o 
 -31   3   3        5.17       -0.51     72.59 o 
 -29   3   3      863.75      758.25    108.28 o 
 -27   3   3      260.29      197.69     80.00 o 
 -25   3   3      468.96      528.01     91.74 o 
 -23   3   3     8760.65     9439.48    191.85 o 
 -21   3   3      229.80      230.99     38.08 o 
 -19   3   3     6217.98     6446.01    145.79 o 
 -17   3   3      809.15      876.60     51.95 o 
 -15   3   3     1516.53     1595.25     65.45 o 
 -13   3   3      808.70     1118.88     86.53 o 
 -11   3   3      545.68      554.96     64.87 o 
  -9   3   3    12893.06    12974.54    236.99 o 
  -7   3   3       45.07        8.08     36.88 o 
  -5   3   3     7844.39     7170.55    167.95 o 
  -3   3   3      667.23      501.07     60.52 o 
  -1   3   3      506.85      449.30     59.84 o 
   1   3   3       84.16       54.96     28.09 o 
   3   3   3     2631.10     3258.61     74.39 o 
   5   3   3    12823.07    13379.54    645.08 o 
   7   3   3     5013.24     5102.90    133.38 o 
   9   3   3      192.14      136.96     35.51 o 
  11   3   3      166.00      194.02     40.66 o 
  13   3   3     1389.43     1542.72     80.93 o 
  15   3   3     3982.34     4558.87    104.44 o 
  17   3   3      691.57      684.45     54.15 o 
  19   3   3     1298.79     1345.98     89.47 o 
  21   3   3     2830.04     2985.09     96.40 o 
  23   3   3        0.04       54.50     48.93 o 
  25   3   3     1194.62      994.94    168.25 o 
  27   3   3     1088.50     1182.14     99.18 o 
  29   3   3       87.24      104.60     63.68 o 
  31   3   3      733.05      663.53     88.92 o 
  33   3   3      974.86      985.52    106.77 o 
  35   3   3     3846.54     3921.28    279.29 o 
  37   3   3      209.75       60.48     97.82 o 
  39   3   3     1719.14     1635.09    178.32 o 
 -42   4   3      172.63      100.91    165.77 o 
 -40   4   3      329.45      299.34    123.10 o 
 -38   4   3      840.04      744.60    200.01 o 
 -36   4   3      140.69      268.81    105.55 o 
 -34   4   3     6410.16     6488.64    259.92 o 
 -32   4   3      568.30      568.73    117.98 o 
 -30   4   3      289.07      157.86     90.44 o 
 -28   4   3      457.54      262.05     89.08 o 
 -26   4   3     4760.17     4697.19    200.03 o 
 -24   4   3    10144.15    10193.26    282.82 o 
 -22   4   3     1716.01     1925.93     92.85 o 
 -20   4   3     5556.64     5668.49    131.83 o 
 -18   4   3      360.88      442.46    100.91 o 
 -16   4   3      191.92      299.81     63.55 o 
 -14   4   3     1420.63     1507.43    112.12 o 
 -12   4   3    24760.47    24316.12    386.06 o 
 -10   4   3     2711.20     2696.52    123.57 o 
  -8   4   3    17867.90    16852.44    301.58 o 
  -6   4   3       96.48      231.81     61.26 o 
  -4   4   3     1701.27     1731.38    110.74 o 
  -2   4   3      267.58      254.33     55.89 o 
   0   4   3      340.02      290.26     37.77 o 
   2   4   3     3048.25     2995.04     88.63 o 
   4   4   3      725.34      565.39     44.38 o 
   6   4   3    10965.75    11864.52    160.73 o 
   8   4   3     1025.31     1179.03     90.51 o 
  10   4   3     1739.80     1810.02     85.67 o 
  12   4   3     1744.48     1677.56     86.35 o 
  14   4   3      224.51      233.12     69.92 o 
  16   4   3     3392.76     3360.18    116.86 o 
  18   4   3     1269.84     1453.83     98.74 o 
  20   4   3     5106.48     4936.57    126.93 o 
  22   4   3     2290.42     2509.54    114.50 o 
  24   4   3     3836.48     4035.82    144.47 o 
  26   4   3     2902.47     3021.26    143.00 o 
  28   4   3     2775.18     2722.04    216.33 o 
  30   4   3     1384.02     1539.75    157.36 o 
  32   4   3      484.52      350.92    104.51 o 
  34   4   3      264.66      255.87    154.96 o 
  36   4   3      449.90      291.91    158.57 o 
  38   4   3      209.05      425.25    183.79 o 
 -39   5   3      979.56     1070.33    237.85 o 
 -37   5   3      643.75      495.31    147.76 o 
 -35   5   3     4725.66     4551.86    238.25 o 
 -33   5   3       35.43      -24.61     87.46 o 
 -31   5   3     1339.17     1284.86    214.43 o 
 -29   5   3      154.24      246.29     95.93 o 
 -27   5   3       18.94       36.50     88.29 o 
 -25   5   3        5.42        0.95     72.32 o 
 -23   5   3      992.42     1076.85    100.84 o 
 -21   5   3     5355.73     5293.66    161.86 o 
 -19   5   3     2481.43     2600.11    126.18 o 
 -17   5   3      545.38      418.89    120.82 o 
 -15   5   3     1281.18     1406.14    102.93 o 
 -13   5   3    10897.21    11011.99    500.93 o 
 -11   5   3    14670.14    13908.21    297.85 o 
  -9   5   3     2100.51     2392.74    138.86 o 
  -7   5   3     9672.71     9793.85    239.99 o 
  -5   5   3        7.77        2.00     45.03 o 
  -3   5   3     4423.90     4164.51    157.44 o 
  -1   5   3     1451.60     1394.13    109.78 o 
   1   5   3      915.66      866.06    154.96 o 
   3   5   3     5503.20     5221.91    171.27 o 
   5   5   3      712.54      808.10    104.51 o 
   7   5   3     5985.61     5841.59    236.18 o 
   9   5   3     2028.09     2029.50     81.67 o 
  11   5   3      199.47      143.36     39.29 o 
  13   5   3     1580.62     1635.21     83.96 o 
  15   5   3     2005.33     1990.69    106.41 o 
  17   5   3      695.76      621.82     67.05 o 
  19   5   3      267.66      267.83     55.23 o 
  21   5   3      610.00      545.59     80.46 o 
  23   5   3     1205.90     1274.28    131.07 o 
  25   5   3     1227.02     1097.64    133.34 o 
  27   5   3     1959.38     2010.40    255.87 o 
  29   5   3      764.31      604.99    120.86 o 
  31   5   3      986.23     1005.46    198.21 o 
  33   5   3      115.42       86.49    151.36 o 
  35   5   3       75.55      172.98    151.36 o 
 -34   6   3       77.30      160.09    117.14 o 
 -32   6   3      454.13      492.64    127.34 o 
 -30   6   3     2572.68     2575.55    254.07 o 
 -28   6   3      153.35      255.34    154.96 o 
 -26   6   3     7803.23     7989.25    560.39 o 
 -24   6   3      945.75      970.39    106.63 o 
 -22   6   3      434.91      311.26     92.99 o 
 -20   6   3       30.80       35.79     60.94 o 
 -18   6   3       19.24       39.53     60.87 o 
 -16   6   3     2807.49     2955.31    138.75 o 
 -14   6   3     1579.53     1646.76    117.94 o 
 -12   6   3      490.26      387.14     73.25 o 
 -10   6   3     1327.73     1411.07    108.40 o 
  -8   6   3      164.39      159.01     55.24 o 
  -6   6   3      254.22      306.71    105.24 o 
  -4   6   3     2979.11     3105.90    127.38 o 
  -2   6   3     5819.73     4966.10    154.22 o 
   0   6   3     2527.93     2546.09    120.30 o 
   2   6   3     1792.66     2071.59    135.20 o 
   4   6   3        6.45      -19.11     43.48 o 
   6   6   3     2201.92     2205.33    143.51 o 
   8   6   3        0.25        7.21     62.39 o 
  10   6   3     5712.33     4898.28    218.03 o 
  12   6   3        0.50      -21.55     91.90 o 
  14   6   3       56.46       97.54     77.44 o 
  16   6   3     1086.58     1104.33    129.89 o 
  18   6   3       52.74       11.18     74.88 o 
  20   6   3       27.74      -79.28    115.32 o 
  22   6   3       10.15      -11.77     88.29 o 
  24   6   3      177.00      156.26    138.75 o 
  26   6   3       64.67      120.16    100.63 o 
  28   6   3      157.39      270.29    162.17 o 
  30   6   3        1.60       -7.21    154.96 o 
  32   6   3      164.06      227.04    165.77 o 
 -31   7   3      835.88      850.50    219.83 o 
 -29   7   3      113.97       69.02    108.10 o 
 -27   7   3      393.62      240.92    110.83 o 
 -25   7   3       71.53      118.42    100.05 o 
 -23   7   3     1029.84     1204.00    146.11 o 
 -21   7   3      172.70      201.43     78.24 o 
 -19   7   3      941.36      970.57    111.85 o 
 -17   7   3     1233.43     1174.33    115.12 o 
 -15   7   3      734.77      781.36     97.95 o 
 -13   7   3     1539.49     1538.59    123.37 o 
 -11   7   3     1175.01     1287.55    114.89 o 
  -9   7   3      369.91      284.46     71.30 o 
  -7   7   3     2509.29     2522.25    189.83 o 
  -5   7   3       20.70       93.64     75.14 o 
  -3   7   3     1671.85     1442.52    178.39 o 
  -1   7   3     1528.28     1447.93    148.67 o 
   1   7   3      142.91      194.43     77.44 o 
   3   7   3      614.86      783.85    115.42 o 
   5   7   3      335.22      237.74     83.63 o 
   7   7   3       89.99       72.26     75.14 o 
   9   7   3      230.54      346.06     95.93 o 
  11   7   3     3321.74     3140.35    214.43 o 
  13   7   3       36.21      193.98     87.89 o 
  15   7   3     1236.63     1571.61    160.00 o 
  17   7   3     1018.76     1094.19    219.83 o 
  19   7   3      193.51      270.29    158.57 o 
  21   7   3     1972.28     2378.51    288.30 o 
  23   7   3        1.06       21.62    140.55 o 
 -22   8   3     1292.50     1131.59    234.25 o 
 -20   8   3      350.13      437.77    123.10 o 
 -18   8   3      270.34      118.66    101.84 o 
 -16   8   3      191.00      141.99    100.41 o 
 -14   8   3      139.39      170.98    124.33 o 
 -12   8   3      460.72      466.66    185.60 o 
 -10   8   3       96.00      160.25     90.91 o 
  -8   8   3     2159.94     2458.44    300.92 o 
  -6   8   3        4.73       88.77     76.32 o 
  -4   8   3        0.16       33.72     81.09 o 
  -2   8   3       74.73       79.17     78.87 o 
   0   8   3      408.13      329.24     99.28 o 
   2   8   3       96.74       19.05     70.81 o 
   4   8   3     1729.49     1671.67    291.91 o 
   6   8   3      102.44       15.94     81.43 o 
   8   8   3      558.69      486.89    112.12 o 
  10   8   3       39.25       22.75     81.07 o 
  12   8   3      850.87      855.37    171.18 o 
  14   8   3     1802.62     1832.78    183.48 o 
  16   8   3      999.59     1170.06    160.54 o 
  18   8   3      462.63      573.00    194.61 o 
  20   8   3        0.07      -43.25    154.96 o 
 -48   0   4     1318.18      782.02    194.61 o 
 -46   0   4     1687.66      926.18    205.42 o 
 -44   0   4      464.24      365.03    118.31 o 
 -42   0   4     2417.48     2428.96    284.70 o 
 -40   0   4     2090.45     1940.39    174.54 o 
 -38   0   4     2137.60     2282.33    198.21 o 
 -36   0   4      110.33       77.31     86.49 o 
 -34   0   4     4251.96     4353.46    192.28 o 
 -32   0   4     2743.79     3122.08    163.03 o 
 -30   0   4    31652.66    30333.42    496.42 o 
 -28   0   4      659.68      616.57     95.50 o 
 -26   0   4     2146.29     2169.06    123.57 o 
 -24   0   4    19475.54    20100.44    347.50 o 
 -22   0   4     1667.87     1856.18    104.39 o 
 -20   0   4     3883.10     3642.10    139.84 o 
 -18   0   4    15379.83    14388.61    186.99 o 
 -16   0   4       90.73      121.56     30.13 o 
 -14   0   4     8857.64     8681.01    131.72 o 
 -12   0   4     1670.98     1623.41     60.40 o 
 -10   0   4    31339.34    30534.48    322.90 o 
  -8   0   4    11432.54    10588.24    135.93 o 
  -6   0   4    79545.91    71912.80   1750.06 o 
  -4   0   4     7000.07     6125.82    115.37 o 
  -2   0   4    11751.96     9748.71    113.85 o 
   0   0   4    27683.27    25011.59    300.57 o 
   2   0   4    65063.75    59869.83    623.05 o 
   4   0   4   149863.97   136241.36   1695.59 o 
   6   0   4    85678.54    81844.79    834.42 o 
   8   0   4        4.44      114.64     26.80 o 
  10   0   4    22423.93    21622.45    284.64 o 
  12   0   4     2291.69     2121.84     68.43 o 
  14   0   4     2565.01     2744.90     77.45 o 
  16   0   4     4194.38     4295.91     98.50 o 
  18   0   4    19109.51    19728.13    241.33 o 
  20   0   4     1571.14     1463.28    103.64 o 
  22   0   4     2881.21     2939.63    131.85 o 
  24   0   4     2584.64     2398.92    362.18 o 
  26   0   4      729.77      940.06    245.06 o 
  28   0   4     1539.09     1713.50    135.89 o 
  30   0   4      717.42      532.25     93.87 o 
  32   0   4     6950.34     7727.54    250.22 o 
  34   0   4      123.02      371.19    140.55 o 
  38   0   4      499.06      245.06    151.36 o 
  40   0   4       16.73       68.47    144.15 o 
  42   0   4      982.09      479.31    183.79 o 
 -47   1   4      321.12      243.41    100.15 o 
 -45   1   4       20.87      131.91     95.65 o 
 -43   1   4        4.11      -36.46     67.08 o 
 -41   1   4     2608.51     2504.61    136.83 o 
 -39   1   4      735.11      562.56     81.11 o 
 -37   1   4      143.92      167.34     59.66 o 
 -35   1   4        6.57        3.03     51.14 o 
 -33   1   4      360.77      432.07     62.95 o 
 -31   1   4     6130.29     5609.77    142.96 o 
 -29   1   4     8230.85     8890.54    307.94 o 
 -27   1   4     2676.27     2932.55    158.90 o 
 -25   1   4      388.42      393.88     48.93 o 
 -23   1   4     5568.36     5713.19    189.34 o 
 -21   1   4     9326.15     9069.27    146.72 o 
 -19   1   4     1065.15     1162.54     68.68 o 
 -17   1   4     5246.56     5265.17     86.14 o 
 -15   1   4      187.88      418.91     32.37 o 
 -13   1   4    33109.72    33818.58    259.26 o 
 -11   1   4     2657.76     2778.21     69.57 o 
  -9   1   4    28773.75    27241.91    191.51 o 
  -7   1   4    14931.50    13634.12    145.84 o 
  -5   1   4    17590.97    16280.34    154.02 o 
  -3   1   4    16618.41    14824.11    129.58 o 
  -1   1   4    13868.72    13403.89    155.34 o 
   1   1   4     1923.54     1863.05     51.67 o 
   3   1   4     6463.62     6391.29    111.82 o 
   5   1   4    21053.79    19137.01    159.47 o 
   7   1   4     1263.85     1390.24     42.72 o 
   9   1   4     5632.41     5248.01     76.93 o 
  11   1   4     1251.19     1576.95     47.44 o 
  13   1   4     4860.14     4644.63     77.20 o 
  15   1   4     1850.69     1863.99     62.43 o 
  17   1   4      399.01      436.09     40.30 o 
  19   1   4     1325.84     1549.74     96.75 o 
  21   1   4     8085.61     8488.50    175.90 o 
  23   1   4     3922.11     4201.80    130.71 o 
  25   1   4    10381.39    10637.25    213.54 o 
  27   1   4     6125.57     5981.51    168.66 o 
  29   1   4     2366.75     2641.65    141.87 o 
  31   1   4      661.20      641.32     86.94 o 
  33   1   4      886.78     1079.34    132.44 o 
  35   1   4     3002.13     2964.95    205.03 o 
  37   1   4       17.42      -66.75     89.15 o 
  39   1   4     1811.87     1600.50    171.32 o 
  41   1   4      307.71      197.03    112.86 o 
 -46   2   4       15.09       55.55    115.90 o 
 -44   2   4       46.38      140.87    115.76 o 
 -42   2   4       90.02       52.30    101.84 o 
 -40   2   4       33.93      252.83    105.73 o 
 -38   2   4     1592.56     1333.65    151.48 o 
 -36   2   4      722.43      822.86    129.66 o 
 -34   2   4     2169.00     2158.91    170.68 o 
 -32   2   4      331.15      303.41     66.71 o 
 -30   2   4      156.10      136.94     80.70 o 
 -28   2   4     3944.57     3748.19    135.85 o 
 -26   2   4        2.21       -0.77     41.36 o 
 -24   2   4     4176.72     4171.70    121.92 o 
 -22   2   4       15.34        1.66     28.68 o 
 -20   2   4     8380.77     8900.36    133.33 o 
 -18   2   4      433.52      446.25     39.08 o 
 -16   2   4     2721.31     2753.81     70.75 o 
 -14   2   4     2257.80     2413.63     85.56 o 
 -12   2   4    25846.86    25272.39    287.83 o 
 -10   2   4     5220.89     5379.22    139.53 o 
  -8   2   4      982.19      959.62    153.16 o 
  -6   2   4     1028.47      935.56    115.32 o 
  -4   2   4      298.12      387.32    113.52 o 
  -2   2   4     2195.55     2218.65     76.75 o 
   0   2   4      147.82      158.73     25.20 o 
   2   2   4     5178.25     4648.37    117.94 o 
   4   2   4     4189.31     3894.13    109.20 o 
   6   2   4      233.31      160.22     34.43 o 
   8   2   4      502.13      562.34     48.67 o 
  10   2   4      703.04      646.68     44.19 o 
  12   2   4     1469.19     1663.12     64.45 o 
  14   2   4     2406.26     2555.75     86.87 o 
  16   2   4       42.96       32.94     29.83 o 
  18   2   4     2429.76     2410.94     77.81 o 
  20   2   4     1042.12     1116.74     65.09 o 
  22   2   4      669.30      646.27     68.75 o 
  24   2   4      113.92       74.55     54.10 o 
  26   2   4       21.87       46.35     53.38 o 
  28   2   4      367.38      368.72     71.50 o 
  30   2   4      273.76      228.97     86.57 o 
  32   2   4       75.33       81.16     85.69 o 
  34   2   4        0.39       27.70     89.08 o 
  36   2   4      703.73      837.00    137.32 o 
  38   2   4     1835.04     1433.47    216.23 o 
  40   2   4       53.88       83.62    111.78 o 
  42   2   4     1157.17     1045.10    227.04 o 
 -43   3   4      346.97      326.53    123.41 o 
 -41   3   4     2535.91     2497.90    208.54 o 
 -39   3   4      786.66     1058.56    158.57 o 
 -37   3   4      468.33      295.81    108.28 o 
 -35   3   4     5057.04     4646.92    587.42 o 
 -33   3   4     2855.85     2773.93    189.83 o 
 -31   3   4     7267.03     6952.72    268.48 o 
 -29   3   4      233.81      143.37     77.48 o 
 -27   3   4        5.53      -43.88     64.64 o 
 -25   3   4      669.88      774.74    100.63 o 
 -23   3   4     4609.17     4820.01    133.61 o 
 -21   3   4        1.84       -8.60     36.07 o 
 -19   3   4        0.53       23.14     37.34 o 
 -17   3   4     8909.86     9150.37    175.59 o 
 -15   3   4        8.12       45.05     43.32 o 
 -13   3   4     4033.82     4072.66    137.54 o 
 -11   3   4        8.31       75.46     41.99 o 
  -9   3   4     1313.84     1610.27    167.58 o 
  -7   3   4    10822.29    10612.05    216.56 o 
  -5   3   4     2342.13     2334.58    158.57 o 
  -3   3   4     6800.29     6422.65    163.99 o 
  -1   3   4      189.54      234.81     51.82 o 
   1   3   4      434.34      590.62     40.64 o 
   3   3   4       56.09       66.16     30.69 o 
   5   3   4     1388.94     1711.17     74.17 o 
   7   3   4       50.89       52.74     32.11 o 
   9   3   4     2896.60     3049.29    106.29 o 
  11   3   4     7511.73     7513.62    150.49 o 
  13   3   4     3506.56     3755.06    113.00 o 
  15   3   4     7570.08     7877.56    139.48 o 
  17   3   4        1.66       16.68     32.86 o 
  19   3   4     1888.87     1841.72     83.87 o 
  21   3   4     6584.67     6331.96    197.90 o 
  23   3   4      284.68      234.24     58.06 o 
  25   3   4     5609.47     5043.44    154.91 o 
  27   3   4       14.63       13.82     55.67 o 
  29   3   4       58.66      -49.38     79.28 o 
  31   3   4      931.70      955.91    127.34 o 
  33   3   4      442.13      194.56     97.89 o 
  35   3   4      173.22      137.12    101.07 o 
  37   3   4       19.68       -9.84    102.17 o 
  39   3   4     2219.30     2053.16    194.93 o 
  41   3   4      503.16      327.95    183.79 o 
 -40   4   4      299.19       44.70    138.75 o 
 -38   4   4       45.35       51.53    100.41 o 
 -36   4   4       66.64      -17.50     87.23 o 
 -34   4   4       83.42       -3.55    109.92 o 
 -32   4   4     1149.28     1187.85    140.09 o 
 -30   4   4      113.36      109.92     84.09 o 
 -28   4   4       27.63       22.85    106.31 o 
 -26   4   4     1773.03     1582.20    142.43 o 
 -24   4   4       37.85       11.49     67.21 o 
 -22   4   4     1932.90     1926.95    115.78 o 
 -20   4   4      105.31      166.95     51.27 o 
 -18   4   4     2236.34     2076.89    133.91 o 
 -16   4   4     4924.42     4623.19    509.94 o 
 -14   4   4     7594.41     7474.90    225.24 o 
 -12   4   4        3.32        1.80     45.87 o 
 -10   4   4     1069.34     1202.92    108.11 o 
  -8   4   4      414.86      509.61     71.22 o 
  -6   4   4     5440.95     5140.09    162.55 o 
  -4   4   4     3020.90     3125.87    128.52 o 
  -2   4   4     8031.78     7785.33    198.32 o 
   0   4   4        9.86       68.47     43.32 o 
   2   4   4      371.70      439.88     62.91 o 
   4   4   4       14.15       -3.18     24.55 o 
   6   4   4      514.16      439.70     43.10 o 
   8   4   4      159.26      192.69     97.30 o 
  10   4   4     1572.57     1804.91     93.31 o 
  12   4   4      310.04      336.30     52.98 o 
  14   4   4      134.32      145.95     51.39 o 
  16   4   4      464.54      476.79     64.29 o 
  18   4   4     2968.53     3313.51    106.41 o 
  20   4   4     1309.71     1590.32    132.12 o 
  22   4   4     4648.13     4564.27    148.85 o 
  24   4   4      317.98      282.15     90.64 o 
  26   4   4       27.59       42.04     58.26 o 
  28   4   4       66.60       59.97     80.48 o 
  30   4   4      134.95       81.29     95.50 o 
  32   4   4      355.47      248.84    196.41 o 
  34   4   4      216.29      159.62    100.44 o 
  36   4   4      138.37      219.83    165.77 o 
  38   4   4      437.89      180.19    187.40 o 
 -39   5   4     1695.87     1942.45    277.49 o 
 -37   5   4       45.24      -87.32    127.93 o 
 -35   5   4     1401.28     1292.23    160.48 o 
 -33   5   4       92.82       97.77     97.49 o 
 -31   5   4     1418.60     1266.52    147.76 o 
 -29   5   4       76.51       21.51    122.53 o 
 -27   5   4      167.32      147.05     89.79 o 
 -25   5   4      722.30     1012.59    131.22 o 
 -23   5   4     1397.91     1699.91    120.57 o 
 -21   5   4     6121.99     6083.53    174.55 o 
 -19   5   4      370.91      396.39     85.34 o 
 -17   5   4      729.80      699.31     95.50 o 
 -15   5   4    14313.06    13472.73    303.24 o 
 -13   5   4        0.86      107.11    200.01 o 
 -11   5   4     1171.49     1593.25    169.38 o 
  -9   5   4    19750.85    19548.25    418.04 o 
  -7   5   4     3506.00     3581.83    154.88 o 
  -5   5   4      451.71      418.04     74.88 o 
  -3   5   4        0.62      -18.02     45.87 o 
  -1   5   4    10106.60     9770.80    254.07 o 
   1   5   4     3294.92     3105.35    141.61 o 
   3   5   4     7796.58     7845.06    215.99 o 
   5   5   4     1601.70     1827.57    129.29 o 
   7   5   4      215.81      167.31     48.46 o 
   9   5   4      725.32      938.46     77.86 o 
  11   5   4      233.56      205.02     45.07 o 
  13   5   4      350.72      353.13     86.49 o 
  15   5   4     4027.57     4296.95    141.56 o 
  17   5   4     3966.31     3932.44    139.85 o 
  19   5   4      244.32      340.88     59.10 o 
  21   5   4     1059.04     1052.95     84.33 o 
  23   5   4       19.78      -22.40     59.34 o 
  25   5   4      582.57      529.76    158.57 o 
  27   5   4     3229.55     2767.72    270.29 o 
  29   5   4     1261.03     1131.59    194.61 o 
  31   5   4      320.17      266.68    158.57 o 
  33   5   4      453.25      392.81    183.79 o 
  35   5   4       56.76       86.49    147.76 o 
 -34   6   4        3.65       68.04    105.73 o 
 -32   6   4     1788.83     1778.21    246.86 o 
 -30   6   4        3.44       99.10     96.83 o 
 -28   6   4     2409.62     2736.16    282.90 o 
 -26   6   4     1168.85     1308.99    154.15 o 
 -24   6   4     5537.73     5672.21    191.22 o 
 -22   6   4     2040.95     2180.39    139.12 o 
 -20   6   4     6608.68     6308.23    190.58 o 
 -18   6   4     1634.53     1768.50    147.18 o 
 -16   6   4     1002.69     1125.86    101.80 o 
 -14   6   4      276.52      299.33     69.65 o 
 -12   6   4     7528.70     7609.88    263.08 o 
 -10   6   4    12783.71    11558.50    293.66 o 
  -8   6   4     5790.38     5510.54    200.54 o 
  -6   6   4     2084.38     2121.19    152.64 o 
  -4   6   4       25.84      -32.27     54.39 o 
  -2   6   4       50.48       43.25     79.28 o 
   0   6   4     1152.76     1330.82    121.60 o 
   2   6   4     2180.03     2341.21    148.04 o 
   4   6   4     5617.19     4973.40    190.87 o 
   6   6   4       88.69      -10.26     57.95 o 
   8   6   4      750.91      691.44    100.44 o 
  10   6   4     3070.88     2976.63    158.52 o 
  12   6   4     2085.18     2234.36    245.06 o 
  14   6   4     7957.97     8915.80    392.81 o 
  16   6   4     1864.87     1949.46    162.55 o 
  18   6   4      401.33      461.60    142.35 o 
  20   6   4      115.90      122.53    133.34 o 
  30   6   4      967.96     1001.86    209.02 o 
  32   6   4       21.59     -104.51    144.15 o 
 -29   7   4       53.98      110.46    109.49 o 
 -27   7   4     3289.42     3373.54    250.46 o 
 -25   7   4       53.73      273.32    111.78 o 
 -23   7   4     3443.90     3399.02    236.05 o 
 -21   7   4     2085.27     2461.44    159.51 o 
 -19   7   4      244.44      180.06     78.06 o 
 -17   7   4       21.67       -3.07     63.52 o 
 -15   7   4      308.79      363.40     78.49 o 
 -13   7   4     1607.63     1816.92    194.37 o 
 -11   7   4       58.00       50.97    114.79 o 
  -9   7   4      141.73      216.67    127.31 o 
  -7   7   4      105.19       53.00     57.78 o 
  -5   7   4      724.42      728.20     91.30 o 
  -3   7   4      308.70      434.22     96.73 o 
  -1   7   4      154.98      131.57     74.37 o 
   1   7   4      497.03      469.05    131.54 o 
   3   7   4     2848.53     2914.89    309.93 o 
   5   7   4      383.72      334.96     96.43 o 
   7   7   4      111.48      128.79    192.80 o 
   9   7   4     1372.78     1490.67    160.37 o 
  11   7   4     1369.49     1996.02    176.98 o 
  13   7   4        0.32       49.42     80.00 o 
  15   7   4     1087.28     1160.98    145.18 o 
  17   7   4     1316.83     1382.24    156.33 o 
  19   7   4      124.51       18.02    151.36 o 
 -22   8   4      197.90       86.49    158.57 o 
 -20   8   4      188.13      191.00    114.33 o 
 -18   8   4      362.22      380.88    172.98 o 
 -16   8   4      676.12      697.06    133.62 o 
 -14   8   4        6.15       55.11     82.79 o 
 -12   8   4       55.03      186.37     96.11 o 
 -10   8   4      297.52      250.55    118.93 o 
  -8   8   4      192.29      183.99     92.99 o 
  -6   8   4      475.20      374.80    107.03 o 
  -4   8   4      768.24      793.66    129.66 o 
  -2   8   4      243.81      195.37     90.22 o 
   0   8   4       22.82      187.40     89.19 o 
   2   8   4        6.02      -68.66     68.66 o 
   4   8   4       58.36      -42.94     75.14 o 
   6   8   4      284.60      195.32     96.73 o 
   8   8   4      227.39      315.49    102.62 o 
  10   8   4     1187.36     1321.08    156.58 o 
  12   8   4       55.96      -15.81     88.75 o 
  14   8   4      344.59      176.84    109.49 o 
  16   8   4      921.18      956.72    154.03 o 
  18   8   4       77.63      270.29    176.59 o 
 -47   1   5      554.97      482.34    137.54 o 
 -45   1   5      675.82      730.53    147.55 o 
 -43   1   5      806.50      631.50    108.75 o 
 -41   1   5     1773.01     1856.40    120.18 o 
 -39   1   5        0.49      -38.98     53.97 o 
 -37   1   5     1772.74     1740.44    110.25 o 
 -35   1   5        6.85       17.97     62.94 o 
 -33   1   5      201.72      171.06     55.01 o 
 -31   1   5      411.46      477.70     62.41 o 
 -29   1   5       91.26      204.83     47.46 o 
 -27   1   5     9510.59     9464.25    170.52 o 
 -25   1   5       87.33       35.16     36.08 o 
 -23   1   5     2088.17     2175.29     65.58 o 
 -21   1   5     2788.61     3150.45     75.18 o 
 -19   1   5    14302.31    13644.10    152.43 o 
 -17   1   5      507.54      780.44     43.08 o 
 -15   1   5     5962.94     5738.75     79.82 o 
 -13   1   5    11680.98    11838.53    116.01 o 
 -11   1   5      400.73      356.64     33.58 o 
  -9   1   5    44888.95    44830.15    289.94 o 
  -7   1   5     4963.97     3725.25     63.18 o 
  -5   1   5     1173.06     1196.52     42.15 o 
  -3   1   5      133.63       69.34     21.18 o 
  -1   1   5     8505.88     8399.69    124.11 o 
   1   1   5     1279.67     1283.54     49.46 o 
   3   1   5      234.51      311.41     32.54 o 
   5   1   5     4882.69     4864.61     68.68 o 
   7   1   5      349.82      526.82     31.78 o 
   9   1   5     7821.90     7763.77    115.80 o 
  11   1   5     5305.73     5616.50     85.92 o 
  13   1   5       46.09       70.24     22.85 o 
  15   1   5     2725.01     2861.89     65.90 o 
  17   1   5      737.48      718.74     42.18 o 
  19   1   5     4104.38     3919.71     94.11 o 
  21   1   5     3234.74     3234.34    111.84 o 
  23   1   5     2230.26     2060.36    105.95 o 
  25   1   5        3.12       70.02     51.75 o 
  27   1   5     1025.14      944.46    118.47 o 
  29   1   5      673.94      780.59    117.14 o 
  31   1   5     3440.50     3518.59    189.83 o 
  33   1   5       11.24       40.07     86.19 o 
  35   1   5     1404.32     1270.11    151.22 o 
  37   1   5      343.37      331.71    112.04 o 
  39   1   5       21.25       11.95     96.43 o 
  41   1   5      179.18      118.93    147.76 o 
 -46   2   5     1498.06     1464.63    192.80 o 
 -44   2   5      596.26      607.85    139.53 o 
 -42   2   5     1968.94     1758.78    414.44 o 
 -40   2   5     2475.99     2311.68    214.43 o 
 -38   2   5     2308.41     2174.59    180.93 o 
 -36   2   5       81.49       23.61     85.11 o 
 -34   2   5      824.90      677.53    117.22 o 
 -32   2   5      924.01      971.02    119.69 o 
 -30   2   5     6960.19     6824.33    230.61 o 
 -28   2   5     1040.61      969.45     81.28 o 
 -26   2   5     1112.46     1140.01     83.45 o 
 -24   2   5     1195.36     1427.66    153.88 o 
 -22   2   5     2118.24     2329.14     75.24 o 
 -20   2   5     2981.59     3438.38     85.00 o 
 -18   2   5     1474.34     1306.07     64.50 o 
 -16   2   5      672.28      674.81     91.03 o 
 -14   2   5      349.40      401.80     49.21 o 
 -12   2   5    13998.56    14377.57    215.28 o 
 -10   2   5     9963.03    10085.49    203.67 o 
  -8   2   5     9252.53     9339.84    193.62 o 
  -6   2   5      568.91      498.78     90.10 o 
  -4   2   5     3999.28     3686.28    121.02 o 
  -2   2   5      188.36      311.92     70.03 o 
   0   2   5     1951.21     2068.78     63.52 o 
   2   2   5     2130.08     2280.71     72.42 o 
   4   2   5     1201.18     1183.62     80.22 o 
   6   2   5     2858.37     3023.36     89.35 o 
   8   2   5       64.79       23.55     31.81 o 
  10   2   5        3.41      -24.71     24.71 o 
  12   2   5        0.29       49.17     26.34 o 
  14   2   5       20.09       29.64     30.92 o 
  16   2   5     3096.61     2865.03     83.27 o 
  18   2   5      550.66      530.96     48.31 o 
  20   2   5    14670.04    14683.13    238.32 o 
  22   2   5      359.97      453.99     64.71 o 
  24   2   5     4279.01     4135.02    192.80 o 
  26   2   5      757.51      870.33    114.67 o 
  28   2   5     1683.91     1971.36    270.29 o 
  30   2   5      711.88      769.40    118.47 o 
  32   2   5     8179.97     8541.20    286.67 o 
  34   2   5     3752.11     3689.51    204.84 o 
  36   2   5      173.01      111.22    100.44 o 
  38   2   5        5.66      -86.49    126.13 o 
  40   2   5     1255.86     1232.20    234.25 o 
 -43   3   5      161.78       87.21    113.91 o 
 -41   3   5      295.75      167.70    109.49 o 
 -39   3   5      166.00       -4.96    189.20 o 
 -37   3   5      242.96      162.03     97.89 o 
 -35   3   5     3716.67     3598.12    221.63 o 
 -33   3   5      104.68      346.40     95.33 o 
 -31   3   5      199.99       84.69     79.00 o 
 -29   3   5     2267.42     2177.81    185.60 o 
 -27   3   5     3327.29     3550.00    171.99 o 
 -25   3   5     2035.21     2167.26    151.61 o 
 -23   3   5       68.41       56.64     44.69 o 
 -21   3   5      989.21      964.31     77.68 o 
 -19   3   5     1539.91     1519.51     90.34 o 
 -17   3   5     1259.83     1120.61     90.93 o 
 -15   3   5     4639.32     4900.86    156.33 o 
 -13   3   5     4788.81     4980.53    156.70 o 
 -11   3   5      114.62      249.65     56.95 o 
  -9   3   5     3762.83     3936.86    138.86 o 
  -7   3   5     2704.27     2454.38    117.12 o 
  -5   3   5     1593.78     1754.86    120.73 o 
  -3   3   5     4177.76     4825.86    227.04 o 
  -1   3   5     3958.38     4207.11    154.25 o 
   1   3   5     1555.22     1625.62     58.02 o 
   3   3   5      330.88      495.45     44.71 o 
   5   3   5     8162.87     8452.58    211.11 o 
   7   3   5      267.95      260.50     50.72 o 
   9   3   5      753.91      981.69     68.20 o 
  11   3   5       72.04      111.84     40.82 o 
  13   3   5     5125.63     5346.59    113.53 o 
  15   3   5        4.65       14.05     32.19 o 
  17   3   5     2663.27     2431.98     86.28 o 
  19   3   5     1111.56     1246.64     73.67 o 
  21   3   5      243.23      239.46     55.67 o 
  23   3   5      835.81      913.60    112.04 o 
  25   3   5     1225.41     1253.54    311.73 o 
  27   3   5        8.53      175.48     84.69 o 
  29   3   5      585.20      468.77    103.64 o 
  31   3   5      309.17      442.51    105.55 o 
  33   3   5       14.16       77.78     90.79 o 
  35   3   5     1233.89     1383.86    234.25 o 
  37   3   5      202.19      297.64    111.34 o 
  39   3   5       83.68       75.68    151.36 o 
 -42   4   5      402.93      309.93    176.59 o 
 -40   4   5     5053.57     4837.62    254.48 o 
 -38   4   5        0.66        4.93     99.10 o 
 -36   4   5     5928.62     6065.20    363.98 o 
 -34   4   5     1277.33      871.56    129.89 o 
 -32   4   5      272.77      271.67    154.96 o 
 -30   4   5     2357.93     2134.08    353.17 o 
 -28   4   5        6.50      -48.03     66.11 o 
 -26   4   5        5.71       -4.22     67.21 o 
 -24   4   5     3205.08     3724.29    178.32 o 
 -22   4   5     1737.34     1848.92    110.00 o 
 -20   4   5     1644.02     1833.60    110.26 o 
 -18   4   5     4732.51     4454.94    169.10 o 
 -16   4   5     4548.50     4988.55    223.44 o 
 -14   4   5     9306.84     9225.83    317.13 o 
 -12   4   5    19243.26    18606.44    394.62 o 
 -10   4   5     1861.98     2095.52    124.55 o 
  -8   4   5     4242.71     4165.10    152.83 o 
  -6   4   5        3.67      -10.92     41.99 o 
  -4   4   5        4.61      -31.80     42.43 o 
  -2   4   5    10540.22    10784.84    241.44 o 
   0   4   5     3843.09     3684.96    181.99 o 
   2   4   5    17959.50    16948.31    200.44 o 
   4   4   5     1900.55     2136.10     74.35 o 
   6   4   5      889.53      917.26     60.11 o 
   8   4   5      290.12      272.02     63.07 o 
  10   4   5     3030.35     2740.31    104.04 o 
  12   4   5     3029.08     2945.26    114.45 o 
  14   4   5     5575.35     5506.85    213.15 o 
  16   4   5      225.59      202.83     46.59 o 
  18   4   5     3218.05     3468.95    160.73 o 
  20   4   5     1140.22     1146.96     80.94 o 
  22   4   5       83.98      114.47     69.77 o 
  24   4   5      367.64      332.02     87.67 o 
  26   4   5     2264.56     2300.39    168.13 o 
  28   4   5       11.00       55.41     93.70 o 
  30   4   5      209.61      212.20     97.49 o 
  32   4   5       42.63       56.22     94.92 o 
  34   4   5     1357.46     1205.32    157.93 o 
  36   4   5       39.69       16.22    107.03 o 
 -39   5   5      381.67      154.96    162.17 o 
 -37   5   5      167.99      166.55    113.52 o 
 -35   5   5       21.04       44.22     97.30 o 
 -33   5   5       18.52      -18.02     91.74 o 
 -31   5   5     1859.94     1627.66    164.35 o 
 -29   5   5     1557.56     1269.45    146.11 o 
 -27   5   5      936.19     1070.50    174.78 o 
 -25   5   5     3283.23     3226.88    180.87 o 
 -23   5   5      877.37     1146.17    103.73 o 
 -21   5   5     1090.72     1007.00     94.72 o 
 -19   5   5     5625.33     5518.05    322.54 o 
 -17   5   5     1835.18     1900.83    143.96 o 
 -15   5   5     3402.53     3270.56    157.93 o 
 -13   5   5    14264.58    14172.51    473.90 o 
 -11   5   5      448.50      409.03     78.87 o 
  -9   5   5    29220.51    28122.02    463.45 o 
  -7   5   5     3421.01     3280.58    261.28 o 
  -5   5   5     1921.49     1837.85    133.62 o 
  -3   5   5     1741.02     1613.19    125.97 o 
  -1   5   5     9478.16     9184.85    245.06 o 
   1   5   5       11.73       20.04     52.19 o 
   3   5   5      924.31     1026.41    105.73 o 
   5   5   5     1538.74     1627.15    129.29 o 
   7   5   5      596.09      672.83     76.19 o 
   9   5   5     3611.75     3382.91    125.38 o 
  11   5   5     4909.94     4414.68    141.94 o 
  13   5   5     3975.19     4248.88    270.29 o 
  15   5   5     1974.13     2046.42    124.74 o 
  17   5   5     5133.78     5311.95    167.32 o 
  19   5   5     2510.66     2748.98    131.57 o 
  21   5   5        2.05       -2.70     70.81 o 
  23   5   5      305.35      233.84     89.08 o 
  25   5   5       15.63       34.65     90.10 o 
  27   5   5       57.99      -21.62    126.13 o 
  29   5   5      173.78      122.53    140.55 o 
  31   5   5      109.85      183.79    144.15 o 
  33   5   5      161.33     -154.96    154.96 o 
 -34   6   5      189.57       64.87    104.48 o 
 -32   6   5      349.05      313.67    228.84 o 
 -30   6   5      596.04      405.45    185.60 o 
 -28   6   5      183.64       99.77    151.36 o 
 -26   6   5      271.60      173.22     96.73 o 
 -24   6   5      574.80      478.86     87.03 o 
 -22   6   5     2115.34     2030.96    135.80 o 
 -20   6   5       45.31       39.96     64.23 o 
 -18   6   5     4265.92     4289.34    196.02 o 
 -16   6   5     1224.91     1251.42    185.60 o 
 -14   6   5     1450.14     1679.70    146.51 o 
 -12   6   5      349.36      295.29     83.63 o 
 -10   6   5      100.73      125.02     70.04 o 
  -8   6   5      435.52      423.55     86.53 o 
  -6   6   5     1544.93     1940.13    152.32 o 
  -4   6   5     2913.34     2640.22    232.45 o 
  -2   6   5      115.74      189.04     69.21 o 
   0   6   5     1427.69     1580.05    144.15 o 
   2   6   5     2528.04     2402.77    151.31 o 
   4   6   5       46.05      186.24     70.81 o 
   6   6   5     5725.70     5416.33    203.10 o 
   8   6   5       33.10       39.78     88.29 o 
  10   6   5     1667.42     1481.83    116.21 o 
  12   6   5      789.86      877.15    135.57 o 
  14   6   5       16.93       83.17     62.01 o 
  16   6   5     1876.37     1946.05    237.85 o 
  18   6   5      196.78       18.02    133.34 o 
  20   6   5      352.63      291.91    154.96 o 
 -29   7   5       28.68       36.04    144.15 o 
 -27   7   5      135.66       67.75     95.33 o 
 -25   7   5      860.39     1041.02    147.54 o 
 -23   7   5      886.44      765.38    137.61 o 
 -21   7   5      634.03      843.61    110.96 o 
 -19   7   5     1136.75     1268.56    153.75 o 
 -17   7   5       89.65      173.32     75.47 o 
 -15   7   5       33.30        9.80     63.02 o 
 -13   7   5     1005.91     1149.25    191.03 o 
 -11   7   5       60.04       37.23     61.18 o 
  -9   7   5      587.19      680.74    134.12 o 
  -7   7   5      431.01      409.20     92.99 o 
  -5   7   5       36.92       16.91     65.67 o 
  -3   7   5     1501.80     1482.79    401.82 o 
  -1   7   5     1096.49     1043.81    160.37 o 
   1   7   5       18.82       43.25     93.70 o 
   3   7   5      865.55      760.40    169.38 o 
   5   7   5      110.66       28.83    100.91 o 
   7   7   5      248.99      407.23    144.15 o 
   9   7   5     2175.36     1756.46    168.13 o 
  11   7   5      546.23      593.92    117.14 o 
  13   7   5     2238.14     2260.23    189.83 o 
  15   7   5      181.96       94.04    156.77 o 
  17   7   5       51.27      -28.78     89.15 o 
  19   7   5       83.81      176.59    162.17 o 
 -24   8   5     1127.16     1261.33    245.06 o 
 -22   8   5       75.03       57.66    107.03 o 
 -20   8   5      994.81     1102.81    128.23 o 
 -18   8   5      143.63       73.94    105.73 o 
 -16   8   5     1147.73     1174.55    234.25 o 
 -14   8   5       42.37      117.17     92.64 o 
 -12   8   5      675.34      582.66    121.05 o 
 -10   8   5      609.37      457.44    335.15 o 
  -8   8   5      180.23       66.35     84.86 o 
  -6   8   5      151.23       32.06    169.38 o 
  -4   8   5       40.93        9.69    109.92 o 
  -2   8   5     1627.96     1427.53    160.60 o 
   0   8   5      595.84      632.24    119.04 o 
   2   8   5     2293.39     2306.57    437.86 o 
   4   8   5       10.29      -72.59     72.59 o 
   6   8   5      300.25      289.97     98.50 o 
   8   8   5       19.75        3.92     87.67 o 
  10   8   5      278.42      220.01    101.55 o 
  12   8   5      238.07      428.25    122.24 o 
  14   8   5     1689.34     1655.24    216.23 o 
  16   8   5        7.42      209.27    111.78 o 
  18   8   5        3.77     -151.36    165.77 o 
 -46   0   6      912.16      991.06    302.72 o 
 -44   0   6      545.24      295.55    117.14 o 
 -42   0   6       78.11       95.50    101.93 o 
 -40   0   6      295.97      267.65    216.23 o 
 -38   0   6      437.14      613.08    147.76 o 
 -36   0   6        0.37      -37.47     67.49 o 
 -34   0   6       31.50       54.06     71.35 o 
 -32   0   6     5121.32     4363.96    184.42 o 
 -30   0   6    10273.04    10636.23    269.79 o 
 -28   0   6     7595.06     7417.42    338.76 o 
 -26   0   6     3939.20     3731.86    148.93 o 
 -24   0   6       41.57       54.35     35.51 o 
 -22   0   6    12428.47    12302.08    236.68 o 
 -20   0   6    58389.66    58491.27    553.29 o 
 -18   0   6      130.69      171.67     64.25 o 
 -16   0   6    40203.65    39046.33    622.83 o 
 -14   0   6    11504.28    12226.31    175.41 o 
 -12   0   6     2053.82     2259.00     74.90 o 
 -10   0   6      146.84      258.41     63.11 o 
  -8   0   6     5478.96     4741.60    131.05 o 
  -6   0   6     1815.43     2043.16     66.27 o 
  -4   0   6     2163.89     2014.03     52.79 o 
  -2   0   6     2061.75     1986.17     53.07 o 
   0   0   6     2950.82     2514.70     93.87 o 
   2   0   6      779.94      852.78     67.49 o 
   4   0   6    16733.83    15226.12    533.36 o 
   6   0   6     8326.40     8842.34    261.28 o 
   8   0   6    82172.81    79870.80    861.13 o 
  10   0   6    16402.43    17147.60    277.45 o 
  12   0   6     2097.35     2163.22    160.37 o 
  14   0   6     1088.05     1133.86     88.29 o 
  16   0   6    24192.95    23795.66    392.81 o 
  18   0   6     3087.73     3052.80    120.30 o 
  20   0   6     6492.09     6987.77    299.12 o 
  22   0   6     1665.77     1910.01    201.81 o 
  24   0   6        3.61       25.23     97.30 o 
  26   0   6       60.37      -72.08    100.91 o 
  28   0   6       85.16       43.25    108.11 o 
  30   0   6     3058.05     3308.29    266.68 o 
  32   0   6      315.35      345.96    147.76 o 
  34   0   6     1489.70     1686.58    237.85 o 
  36   0   6      118.59       90.10    133.34 o 
  38   0   6      120.78     -111.72    126.13 o 
  40   0   6      532.07      472.10    187.40 o 
 -47   1   6     1093.93      774.82    212.62 o 
 -45   1   6       87.52      134.66     90.65 o 
 -43   1   6     2012.53     2069.83    154.79 o 
 -41   1   6      179.78      250.53     85.78 o 
 -39   1   6      112.49      146.70     78.75 o 
 -37   1   6        0.71        2.50     54.43 o 
 -35   1   6       91.54       28.38     51.92 o 
 -33   1   6      332.88      235.17     56.44 o 
 -31   1   6     5872.67     5833.29    145.53 o 
 -29   1   6     3058.90     3075.62    106.50 o 
 -27   1   6      893.85      961.63     71.85 o 
 -25   1   6      443.12      563.77     77.50 o 
 -23   1   6    10764.36    10839.98    170.08 o 
 -21   1   6     2455.86     2632.35     71.38 o 
 -19   1   6    14217.09    14313.29    144.42 o 
 -17   1   6      286.04      264.84     28.30 o 
 -15   1   6     1450.22     1458.03     49.23 o 
 -13   1   6     7025.36     7076.74     89.20 o 
 -11   1   6    11407.39    10910.49    111.30 o 
  -9   1   6     4429.88     4339.81     66.65 o 
  -7   1   6      558.75     1056.84     58.83 o 
  -5   1   6    21662.25    19930.66    156.48 o 
  -3   1   6     6080.96     6466.10     89.62 o 
  -1   1   6    30980.46    30895.22    276.39 o 
   1   1   6     2672.41     2558.30     67.41 o 
   3   1   6     7578.74     8018.69    119.20 o 
   5   1   6     9496.74     9274.99    131.42 o 
   7   1   6     5162.22     4916.89    111.59 o 
   9   1   6     3480.04     4034.95     71.12 o 
  11   1   6     3037.34     3372.09     68.76 o 
  13   1   6     2784.10     2989.50     67.51 o 
  15   1   6     6749.28     6954.08    108.96 o 
  17   1   6     2172.06     1996.73     63.75 o 
  19   1   6    12852.43    12983.72    233.41 o 
  21   1   6     1377.03     1533.42    135.14 o 
  23   1   6     1467.48     1487.53    127.41 o 
  25   1   6       25.23       44.29     70.04 o 
  27   1   6       65.22       38.48     74.88 o 
  29   1   6      443.28      291.01     96.73 o 
  31   1   6     2258.56     2290.91    252.27 o 
  33   1   6      122.95       71.38     91.31 o 
  35   1   6     1829.71     1465.63    209.02 o 
  37   1   6       62.00      -24.25     97.30 o 
  39   1   6       81.73       54.06    107.03 o 
 -46   2   6       16.59        0.00    183.79 o 
 -44   2   6      400.26      213.53    121.02 o 
 -42   2   6      715.20      739.44    132.89 o 
 -40   2   6      736.41      828.32    141.27 o 
 -38   2   6     1232.82     1402.99    194.61 o 
 -36   2   6      557.36      498.59    106.94 o 
 -34   2   6      360.69      333.23     92.99 o 
 -32   2   6      663.83      695.03    237.85 o 
 -30   2   6        5.34      -64.64     64.64 o 
 -28   2   6      597.98      713.18    100.63 o 
 -26   2   6       20.07       -1.07     59.52 o 
 -24   2   6        8.92       24.26     41.36 o 
 -22   2   6       30.76       77.07     37.05 o 
 -20   2   6      564.89      710.32     50.98 o 
 -18   2   6     3269.44     3301.42     82.02 o 
 -16   2   6      937.15     1026.32     69.70 o 
 -14   2   6     4971.77     4969.03    121.84 o 
 -12   2   6    14412.62    15277.89    218.22 o 
 -10   2   6    24675.15    25098.96    365.51 o 
  -8   2   6    10898.87    11791.92    226.80 o 
  -6   2   6     1390.13     1644.13     99.28 o 
  -4   2   6      313.85      497.55     97.30 o 
  -2   2   6    24639.91    24598.55    232.31 o 
   0   2   6    10788.44    11625.14    214.31 o 
   2   2   6     4016.19     3951.68     95.86 o 
   4   2   6     4623.48     4979.18    111.74 o 
   6   2   6     1102.48     1245.43     71.70 o 
   8   2   6      579.83      526.96     39.60 o 
  10   2   6     1829.55     1968.41     65.40 o 
  12   2   6      669.69      574.83     49.42 o 
  14   2   6     2206.42     2167.47    101.43 o 
  16   2   6      642.36      611.74     51.74 o 
  18   2   6       82.68       25.03     43.59 o 
  20   2   6      319.69      282.90     76.45 o 
  22   2   6       19.11      -22.05     64.94 o 
  24   2   6     1740.02     2151.57    155.19 o 
  26   2   6      117.44      125.46     74.37 o 
  28   2   6       29.94      -23.51     76.94 o 
  30   2   6        0.01      -46.79     82.79 o 
  32   2   6       13.17      130.31     96.43 o 
  34   2   6      185.06      136.40    100.05 o 
  36   2   6        6.19       25.37     95.33 o 
  38   2   6      213.08      201.89    183.79 o 
 -43   3   6     1675.59     1801.90    270.29 o 
 -41   3   6     2256.42     2439.77    288.30 o 
 -39   3   6      103.24      127.93    101.93 o 
 -37   3   6     1702.71     1618.79    189.20 o 
 -35   3   6      100.70      133.34     94.18 o 
 -33   3   6      344.02      201.10     90.44 o 
 -31   3   6     2041.52     1966.66    161.44 o 
 -29   3   6      498.53      630.07    104.39 o 
 -27   3   6        0.23       63.97    117.12 o 
 -25   3   6       53.60        4.05     62.08 o 
 -23   3   6    20255.56    20553.63    300.44 o 
 -21   3   6      917.82      929.90    105.30 o 
 -19   3   6     6506.27     6468.67    177.57 o 
 -17   3   6        0.12      -48.31     48.31 o 
 -15   3   6      258.98      390.86     88.29 o 
 -13   3   6     6333.11     6655.64    255.87 o 
 -11   3   6     2507.78     3013.88    237.85 o 
  -9   3   6     5975.93     6007.25    171.99 o 
  -7   3   6       17.81       78.77     44.11 o 
  -5   3   6      101.51      132.53     50.77 o 
  -3   3   6       31.72       -3.60     68.47 o 
  -1   3   6        9.62       11.58     32.27 o 
   1   3   6     3887.20     3776.16     84.62 o 
   3   3   6     1754.32     1784.37     73.86 o 
   5   3   6      127.32      178.26     53.06 o 
   7   3   6      444.56      419.93    115.12 o 
   9   3   6    15338.75    15164.15    230.20 o 
  11   3   6     2728.89     2781.43    103.19 o 
  13   3   6     6775.17     6966.76    131.77 o 
  15   3   6      232.46      217.62     41.40 o 
  17   3   6       76.89       77.91     48.43 o 
  19   3   6     6870.80     6668.33    167.98 o 
  21   3   6      549.25      637.99     95.53 o 
  23   3   6      507.81      452.75     92.99 o 
  25   3   6      568.72      643.47    106.94 o 
  27   3   6     1226.58     1273.06    263.08 o 
  29   3   6      105.54      136.08     90.22 o 
  31   3   6      696.40      738.69    210.82 o 
  33   3   6      360.10      288.30    113.52 o 
  35   3   6      706.54      706.58    156.77 o 
  37   3   6     1137.59     1105.24    160.48 o 
 -40   4   6      519.71      266.35    123.41 o 
 -38   4   6       85.57       74.42    101.84 o 
 -36   4   6     1574.35     1274.68    156.58 o 
 -34   4   6      471.06      321.53    104.11 o 
 -32   4   6     1366.42      944.62    227.04 o 
 -30   4   6      917.50      855.09    136.94 o 
 -28   4   6     4274.13     4147.32    197.48 o 
 -26   4   6      811.24      693.29    178.39 o 
 -24   4   6     2510.42     2956.14    293.71 o 
 -22   4   6     1045.74     1112.52     93.00 o 
 -20   4   6     3177.79     3189.22    153.71 o 
 -18   4   6      384.87      350.07     88.29 o 
 -16   4   6     3281.17     3273.10    270.29 o 
 -14   4   6     5578.61     5807.65    191.12 o 
 -12   4   6     5053.34     4741.26    173.28 o 
 -10   4   6      304.25      219.10     62.08 o 
  -8   4   6     9766.43     9455.96    235.46 o 
  -6   4   6      366.50      354.51     66.11 o 
  -4   4   6      470.24      408.46     72.32 o 
  -2   4   6     4251.97     4037.76    259.47 o 
   0   4   6      250.32      209.40     59.84 o 
   2   4   6       86.83       47.41     51.68 o 
   4   4   6     1178.34     1328.39     88.00 o 
   6   4   6     3878.54     4017.17    101.83 o 
   8   4   6     5932.37     5855.82    173.17 o 
  10   4   6      247.29      350.00     58.49 o 
  12   4   6      271.13      455.28    128.55 o 
  14   4   6      640.88      654.27     72.59 o 
  16   4   6     2397.91     2608.65    120.56 o 
  18   4   6      259.66      243.86     64.78 o 
  20   4   6       84.99       75.22     63.60 o 
  22   4   6      906.51      743.23    129.74 o 
  24   4   6        4.02      -31.96     77.44 o 
  26   4   6        0.96       78.63    106.31 o 
  28   4   6      732.66      680.80    171.18 o 
  30   4   6      161.51      148.31     98.50 o 
  32   4   6        3.10       42.48     95.53 o 
  34   4   6        1.49      102.82    105.55 o 
  36   4   6      167.99       80.06    112.04 o 
 -37   5   6     2055.00     1759.55    183.48 o 
 -35   5   6      102.22       14.51     92.78 o 
 -33   5   6     1159.56     1208.23    153.78 o 
 -31   5   6       11.89       -5.01     87.89 o 
 -29   5   6      291.21      225.87     90.44 o 
 -27   5   6      197.26      189.58     89.79 o 
 -25   5   6      736.00      674.17    172.98 o 
 -23   5   6       55.90      -45.54     55.16 o 
 -21   5   6      135.78       37.93     55.04 o 
 -19   5   6      147.71      152.25     77.69 o 
 -17   5   6     5488.03     5477.88    205.12 o 
 -15   5   6        6.28       -9.99     61.00 o 
 -13   5   6    15068.77    14521.04    323.51 o 
 -11   5   6     2441.57     2729.89    205.42 o 
  -9   5   6     1993.63     2230.87    152.83 o 
  -7   5   6     2983.65     2787.83    227.04 o 
  -5   5   6      239.84      385.39     95.50 o 
  -3   5   6     1489.41     1591.83    130.33 o 
  -1   5   6     2370.60     2374.01    153.40 o 
   1   5   6     3261.68     3390.87    163.97 o 
   3   5   6      295.28      361.96     78.50 o 
   5   5   6      387.49      401.67     63.87 o 
   7   5   6     2248.43     2306.52    113.89 o 
   9   5   6     7780.60     7468.20    183.16 o 
  11   5   6     2246.63     2350.53    123.59 o 
  13   5   6     6403.42     6609.37    335.15 o 
  15   5   6      541.48      708.88    281.10 o 
  17   5   6     1375.01     1509.24    360.38 o 
  19   5   6      531.65      497.39     82.06 o 
  21   5   6       56.67        5.41     73.90 o 
  23   5   6       41.33      -28.95     74.88 o 
  25   5   6      188.41      168.72     98.08 o 
  27   5   6     1674.03     1867.06    248.66 o 
  29   5   6      209.34      140.55    154.96 o 
  31   5   6       95.67      129.74    158.57 o 
  33   5   6      572.62      263.08    180.19 o 
 -34   6   6      106.21       54.28    103.18 o 
 -32   6   6      198.15      109.98    105.55 o 
 -30   6   6      898.14      803.65    136.97 o 
 -28   6   6      347.52      378.36    115.42 o 
 -26   6   6     2970.45     3699.19    221.66 o 
 -24   6   6      923.18     1169.57    225.24 o 
 -22   6   6     1750.15     1738.06    201.81 o 
 -20   6   6      631.89      736.54    115.76 o 
 -18   6   6      888.93      907.19    122.00 o 
 -16   6   6      976.66      932.05    119.69 o 
 -14   6   6      951.07     1143.83    127.41 o 
 -12   6   6     5445.80     5299.61    210.77 o 
 -10   6   6     2961.77     2795.48    169.63 o 
  -8   6   6        0.06      -64.87     64.87 o 
  -6   6   6       62.63      127.93     68.80 o 
  -4   6   6      247.46      269.44     76.32 o 
  -2   6   6    29259.58    27352.25    486.55 o 
   0   6   6      928.80     1025.56    115.76 o 
   2   6   6    10946.14    10490.51    609.04 o 
   4   6   6      358.20      525.24    102.71 o 
   6   6   6       73.04       25.09     67.49 o 
   8   6   6     3355.71     3169.54    172.38 o 
  10   6   6     1592.92     1747.36    116.69 o 
  12   6   6     2546.95     2794.19    140.91 o 
  14   6   6     1149.81     1064.79    102.52 o 
  16   6   6      609.73      572.83     85.15 o 
  18   6   6      746.87      535.02     87.25 o 
 -29   7   6      898.05      702.74    201.81 o 
 -27   7   6        3.67      147.05    103.64 o 
 -25   7   6      798.15      906.97    139.53 o 
 -23   7   6     1461.18     1528.29    168.13 o 
 -21   7   6       39.20      120.16     76.81 o 
 -19   7   6      381.65      296.79     84.49 o 
 -17   7   6      300.23      158.60     76.81 o 
 -15   7   6      379.10      278.95     94.18 o 
 -13   7   6     3253.25     3366.91    187.75 o 
 -11   7   6      761.88      805.94    122.32 o 
  -9   7   6        0.07       20.13     73.77 o 
  -7   7   6      213.40      146.75    165.77 o 
  -5   7   6     1575.50     1900.82    297.31 o 
  -3   7   6      145.06      123.46     77.89 o 
  -1   7   6      302.45      249.20     85.34 o 
   1   7   6     4426.55     4157.69    195.42 o 
   3   7   6       62.19      162.17     79.00 o 
   5   7   6     1738.90     1164.03    194.61 o 
   7   7   6       25.74      306.32    136.94 o 
   9   7   6     2778.18     2619.96    288.30 o 
  11   7   6      160.74       68.47    133.34 o 
  13   7   6     1859.25     2367.70    291.91 o 
  15   7   6     1234.73     1272.14    234.25 o 
  17   7   6      176.05       63.53    102.99 o 
  19   7   6      148.50       79.28    162.17 o 
 -24   8   6      264.52      284.70    191.00 o 
 -22   8   6       35.33       94.33    107.74 o 
 -20   8   6     1525.00     1875.32    155.48 o 
 -18   8   6      491.04      469.61    102.55 o 
 -16   8   6       75.41      143.30     83.55 o 
 -14   8   6      161.82      113.20     81.72 o 
 -12   8   6      394.62      522.16    191.00 o 
 -10   8   6      246.91      270.94    104.63 o 
  -8   8   6       13.72       -0.11     88.29 o 
  -6   8   6      209.11      175.82     90.22 o 
  -4   8   6     1013.68      933.44    137.54 o 
  -2   8   6      923.25      825.66    132.51 o 
   0   8   6     1104.91     1092.12    284.70 o 
   2   8   6       84.47       12.80     85.34 o 
   4   8   6     1938.37     2481.75    618.05 o 
   6   8   6      339.79      383.80    112.12 o 
   8   8   6      185.29      211.85    111.72 o 
  10   8   6        9.06       21.86     94.92 o 
  12   8   6       96.55      118.72    110.30 o 
  14   8   6     1667.95     1889.74    335.15 o 
  16   8   6      437.00      295.51    165.77 o 
 -47   1   7      498.59      331.55    191.00 o 
 -45   1   7        1.95       21.06     86.52 o 
 -43   1   7      977.84      789.91    110.32 o 
 -41   1   7      581.85      461.08     94.34 o 
 -39   1   7       45.71       50.85     71.30 o 
 -37   1   7       60.71       50.04     69.04 o 
 -35   1   7     1467.05     1684.13    125.52 o 
 -33   1   7      175.16      117.36     74.38 o 
 -31   1   7     3593.93     3699.75    132.64 o 
 -29   1   7      103.03       52.62     42.45 o 
 -27   1   7     1484.49     1839.33    138.77 o 
 -25   1   7      145.50      254.07     45.80 o 
 -23   1   7      277.30      306.54     39.01 o 
 -21   1   7     6696.74     6856.33    100.86 o 
 -19   1   7     3258.05     3185.13     69.43 o 
 -17   1   7     7504.76     7911.23    104.23 o 
 -15   1   7      311.74      298.24     28.42 o 
 -13   1   7     1947.87     1719.12     50.39 o 
 -11   1   7      360.57      385.66     29.77 o 
  -9   1   7    19916.07    20261.68    168.12 o 
  -7   1   7      139.99      201.24     26.96 o 
  -5   1   7     3268.25     3629.76     56.85 o 
  -3   1   7     5671.04     5563.76     88.51 o 
  -1   1   7     8968.89     8725.21    212.75 o 
   1   1   7     9373.12     9875.14    138.26 o 
   3   1   7     6599.58     6232.56    110.50 o 
   5   1   7     8034.87     8315.97    131.31 o 
   7   1   7      472.00      398.91     41.70 o 
   9   1   7     1329.34     1517.87     67.42 o 
  11   1   7     2138.50     2682.59     80.88 o 
  13   1   7       94.72       47.53     31.95 o 
  15   1   7     5022.13     5323.17    114.58 o 
  17   1   7      376.34      282.55     45.28 o 
  19   1   7     2389.08     2745.65    143.96 o 
  21   1   7     1582.60     1776.61    138.86 o 
  23   1   7      534.01      669.64    104.39 o 
  25   1   7     1359.77     1039.31    123.57 o 
  27   1   7     1523.11     1418.36    145.18 o 
  29   1   7     1147.97     1131.06    138.44 o 
  31   1   7      279.48      229.75     97.89 o 
  33   1   7      329.53      193.36    102.62 o 
  35   1   7      602.46      375.96    136.94 o 
  37   1   7      524.49      271.95    113.43 o 
 -46   2   7     2106.93     2216.34    299.12 o 
 -44   2   7     1596.54     1773.76    396.42 o 
 -42   2   7     3468.69     3124.50    331.55 o 
 -40   2   7       29.38       16.52     90.79 o 
 -38   2   7       23.34      -82.26     82.26 o 
 -36   2   7     2265.52     2302.55    183.00 o 
 -34   2   7      932.78     1442.94    234.25 o 
 -32   2   7     2357.23     2490.49    228.84 o 
 -30   2   7      607.19      764.85    124.33 o 
 -28   2   7     1398.04     1098.13    118.31 o 
 -26   2   7       26.02      -53.69     53.69 o 
 -24   2   7     5936.02     5649.37    184.65 o 
 -22   2   7       15.32      -25.03     37.34 o 
 -20   2   7     9971.44     9421.48    181.52 o 
 -18   2   7      129.57      131.08     48.95 o 
 -16   2   7      117.34      100.91     50.97 o 
 -14   2   7       19.44       17.30     39.75 o 
 -12   2   7     4574.12     5136.77    125.32 o 
 -10   2   7     9235.28     9883.73    215.32 o 
  -8   2   7        9.23       91.90     63.07 o 
  -6   2   7      909.73      957.38     84.09 o 
  -4   2   7     8804.22     9589.16    186.87 o 
  -2   2   7     1363.56     1540.26     53.81 o 
   0   2   7     4382.22     4396.49     82.93 o 
   2   2   7      555.33      750.34     57.74 o 
   4   2   7     3258.69     3487.83     86.48 o 
   6   2   7      793.15      535.52     58.27 o 
   8   2   7    10051.85    10448.21    262.68 o 
  10   2   7      538.24      589.11     60.71 o 
  12   2   7      352.67      418.28     56.12 o 
  14   2   7    10295.33    10451.18    196.00 o 
  16   2   7       33.54      119.96     48.00 o 
  18   2   7    13218.77    13163.30    254.50 o 
  20   2   7      347.34      445.62     83.63 o 
  22   2   7     5269.58     5133.84    201.31 o 
  24   2   7        5.00      -63.10     63.10 o 
  26   2   7     4154.38     4553.36    203.81 o 
  28   2   7      490.79      449.04    101.55 o 
  30   2   7     2015.57     2226.70    179.64 o 
  32   2   7        7.16       38.46    122.53 o 
  34   2   7       29.48       79.82    180.19 o 
  36   2   7      710.94      829.18    152.90 o 
  38   2   7      916.22     1167.63    241.45 o 
 -43   3   7      542.08      714.55    143.56 o 
 -41   3   7      211.43      122.21    112.35 o 
 -39   3   7      251.54       49.14     97.49 o 
 -37   3   7      102.75      147.80     98.08 o 
 -35   3   7      164.74      268.74     98.08 o 
 -33   3   7     1102.11     1142.02    136.31 o 
 -31   3   7       85.42       30.72     80.00 o 
 -29   3   7     4026.81     4175.83    192.08 o 
 -27   3   7     1216.15     1116.77    144.15 o 
 -25   3   7      233.06      504.26     89.08 o 
 -23   3   7      185.38      195.54     52.94 o 
 -21   3   7       59.87       84.52     47.71 o 
 -19   3   7      202.36      263.07     52.68 o 
 -17   3   7     4719.48     4622.39    133.20 o 
 -15   3   7     4101.24     4560.40    130.98 o 
 -13   3   7      304.35      382.14     68.80 o 
 -11   3   7      727.74      815.68     85.34 o 
  -9   3   7      535.45      442.49     70.04 o 
  -7   3   7      197.40      277.57     73.88 o 
  -5   3   7       18.03        2.33     43.10 o 
  -3   3   7      507.43      505.55    162.17 o 
  -1   3   7       77.11      158.67     46.74 o 
   1   3   7     4936.37     4783.68     98.66 o 
   3   3   7      817.02      935.76     57.08 o 
   5   3   7     1710.56     2143.67    133.50 o 
   7   3   7     2312.83     2661.41    182.20 o 
   9   3   7      617.38      563.51     60.95 o 
  11   3   7     3606.12     4030.08    124.96 o 
  13   3   7     6231.27     7134.50    186.26 o 
  15   3   7     3885.46     3906.44    197.90 o 
  17   3   7      186.33      296.04     65.53 o 
  19   3   7      541.38      628.61     98.90 o 
  21   3   7     2640.23     2715.49    154.15 o 
  23   3   7     2938.13     2902.04    165.40 o 
  25   3   7        8.13       56.82     76.32 o 
  27   3   7     1560.25     1492.61    148.93 o 
  29   3   7     1122.57      772.32    183.79 o 
  31   3   7       38.65      213.43    102.99 o 
  33   3   7      312.10      271.49    151.36 o 
  35   3   7       85.76      202.01    117.14 o 
  37   3   7      137.76      108.11    158.57 o 
 -40   4   7       55.01      112.92    106.66 o 
 -38   4   7     4542.26     4364.79    235.70 o 
 -36   4   7      327.48      302.68    104.11 o 
 -34   4   7       71.29        4.24    147.76 o 
 -32   4   7     2387.96     2571.97    193.47 o 
 -30   4   7     1662.71     1711.49    159.13 o 
 -28   4   7     1886.32     1504.97    176.59 o 
 -26   4   7       19.79       19.07     70.04 o 
 -24   4   7     1547.90     1863.37    119.72 o 
 -22   4   7     2035.42     2208.33    124.37 o 
 -20   4   7     4540.39     4727.57    153.12 o 
 -18   4   7     4585.89     4696.86    149.78 o 
 -16   4   7       50.21       33.14     57.95 o 
 -14   4   7    19702.12    19064.59    363.12 o 
 -12   4   7     1592.84     1795.80    132.22 o 
 -10   4   7    34732.34    33501.45    508.34 o 
  -8   4   7      211.81      260.47     82.89 o 
  -6   4   7      672.54      790.93    111.72 o 
  -4   4   7      687.34      814.88     92.78 o 
  -2   4   7     3105.59     3280.78    191.00 o 
   0   4   7     1520.58     1590.91    236.05 o 
   2   4   7      371.82      312.23     72.51 o 
   4   4   7       99.14       50.26     42.94 o 
   6   4   7     4132.13     4080.17    132.46 o 
   8   4   7     2122.15     2221.39    124.67 o 
  10   4   7     6842.16     7227.11    170.94 o 
  12   4   7    20969.56    21084.16    312.99 o 
  14   4   7      743.14      978.55     85.78 o 
  16   4   7     1247.38     1414.45    103.90 o 
  18   4   7      229.35      243.83     74.19 o 
  20   4   7     1077.31     1127.39    286.50 o 
  22   4   7     3424.79     3637.67    293.71 o 
  24   4   7     3033.59     3083.52    178.38 o 
  26   4   7      293.76      364.74    127.93 o 
  28   4   7        0.24      145.71     94.18 o 
  30   4   7       23.63       46.85     99.38 o 
  32   4   7      779.17      735.70    130.68 o 
  34   4   7      282.88      136.31    115.42 o 
 -37   5   7      171.97       68.70    117.12 o 
 -35   5   7       53.54       28.29     92.99 o 
 -33   5   7       71.54        3.65     91.63 o 
 -31   5   7      556.67      392.77    110.83 o 
 -29   5   7      445.52      533.99    113.20 o 
 -27   5   7     1482.22     1466.22    151.48 o 
 -25   5   7       94.92      129.91     81.43 o 
 -23   5   7      981.79      988.17     98.78 o 
 -21   5   7      665.81      906.03     95.96 o 
 -19   5   7        3.36      -31.80     64.64 o 
 -17   5   7      102.53      109.06     72.59 o 
 -15   5   7     1365.37     1444.76    385.61 o 
 -13   5   7     5277.61     4798.18    193.47 o 
 -11   5   7      388.42      426.32     87.89 o 
  -9   5   7    16821.66    15924.25    346.12 o 
  -7   5   7     1532.28     1350.10    124.16 o 
  -5   5   7     2224.80     2596.38    157.99 o 
  -3   5   7    22683.59    21532.93    409.42 o 
  -1   5   7     5592.41     5795.08    219.83 o 
   1   5   7    32694.74    31724.04    522.33 o 
   3   5   7     1350.72     1254.59    125.66 o 
   5   5   7       33.05       19.08     74.15 o 
   7   5   7        0.10       -2.85     50.24 o 
   9   5   7      611.13      697.58     80.79 o 
  11   5   7     2573.44     2557.49    124.89 o 
  13   5   7     1213.43     1391.07    201.81 o 
  15   5   7      239.69      292.42    129.74 o 
  17   5   7      303.11      215.37    140.55 o 
  19   5   7       97.62      110.62     97.30 o 
  21   5   7     1414.73     1398.27    201.81 o 
  23   5   7        5.90      154.96    118.93 o 
  25   5   7     5123.04     5293.98    320.74 o 
  27   5   7      221.78       62.75    101.84 o 
  29   5   7      999.12      816.47    185.60 o 
  31   5   7      546.71      466.69    124.87 o 
  33   5   7       28.76       79.28    169.38 o 
 -32   6   7     1093.66      930.03    291.91 o 
 -30   6   7      223.48      108.56    103.18 o 
 -28   6   7      225.58      160.37    101.93 o 
 -26   6   7      139.71      133.34     93.36 o 
 -24   6   7       76.45       92.59     82.09 o 
 -22   6   7      653.44      663.48     94.12 o 
 -20   6   7      348.81      433.53    101.93 o 
 -18   6   7      144.30      149.80     84.66 o 
 -16   6   7      791.48      861.75    118.47 o 
 -14   6   7     2013.03     2161.95    168.13 o 
 -12   6   7      341.10      437.02     96.83 o 
 -10   6   7      677.35      808.48    120.73 o 
  -8   6   7     1901.26     2003.11    165.77 o 
  -6   6   7        0.04      -59.84     59.84 o 
  -4   6   7        7.81       29.18     88.29 o 
  -2   6   7       17.76       -1.87     63.55 o 
   0   6   7      226.58      176.47     78.87 o 
   2   6   7      601.39      400.57     93.70 o 
   4   6   7     2040.36     2339.90    170.22 o 
   6   6   7      312.48      229.05    124.33 o 
   8   6   7      820.25      771.20    223.44 o 
  10   6   7      590.11      620.95     84.42 o 
  12   6   7        3.69      -18.02    102.78 o 
  14   6   7        0.02       -2.73     65.61 o 
  16   6   7      518.77      561.75     92.48 o 
  18   6   7      832.26      689.12    142.04 o 
 -27   7   7       25.19      158.57    158.57 o 
 -25   7   7      208.49      180.72     86.15 o 
 -23   7   7       17.05       69.25     77.33 o 
 -21   7   7      927.15      842.53    282.90 o 
 -19   7   7      401.89      312.63    106.94 o 
 -17   7   7        0.13       90.80    104.51 o 
 -15   7   7     1607.70     1573.43    157.75 o 
 -13   7   7     1194.85     1338.98    150.35 o 
 -11   7   7       73.40      142.51     83.98 o 
  -9   7   7      445.43      275.90    144.15 o 
  -7   7   7      123.86      205.42     86.64 o 
  -5   7   7      337.24      429.16    100.05 o 
  -3   7   7      277.73      220.37     85.34 o 
  -1   7   7        0.25      -45.42     67.49 o 
   1   7   7      689.78      607.11    192.80 o 
   3   7   7     1078.44     1043.12    133.77 o 
   5   7   7      761.88      807.47    119.44 o 
   7   7   7      136.04       45.05     99.10 o 
   9   7   7     1258.77     1059.52    212.62 o 
  11   7   7      419.04      482.91    176.59 o 
  13   7   7     2100.90     2198.32    281.10 o 
  15   7   7      133.62      255.87    169.38 o 
  17   7   7       18.39     -104.51    154.96 o 
 -20   8   7      209.37      252.53     96.34 o 
 -18   8   7      430.24      361.91     98.28 o 
 -16   8   7        5.39      -61.85     78.14 o 
 -14   8   7     1245.06     1564.35    223.47 o 
 -12   8   7      139.35      309.81     88.50 o 
 -10   8   7      177.62      130.90     80.76 o 
  -8   8   7      461.46      573.00    169.38 o 
  -6   8   7       63.55       57.66    118.93 o 
  -4   8   7      423.12      583.82    169.38 o 
  -2   8   7     1845.82     1989.30    263.08 o 
   0   8   7      808.61      547.78    169.38 o 
   2   8   7      386.74      234.25    136.94 o 
   4   8   7      106.96     -111.72    111.72 o 
   6   8   7       52.46       -3.60    126.13 o 
   8   8   7      766.31      718.69    136.97 o 
  10   8   7      326.71      516.85    128.52 o 
  12   8   7     1703.70     1823.52    273.89 o 
  14   8   7      108.60       57.66    151.36 o 
 -46   0   8     1522.22     1073.93    223.44 o 
 -44   0   8     1923.17     1892.00    263.08 o 
 -42   0   8      149.47      117.71     98.08 o 
 -40   0   8       54.85       98.92     87.89 o 
 -38   0   8      226.66      146.73     85.34 o 
 -36   0   8     5083.50     5395.27    218.75 o 
 -34   0   8      726.69      692.85    107.74 o 
 -32   0   8     3462.20     3689.80    252.27 o 
 -30   0   8    17952.70    18382.99    544.17 o 
 -28   0   8     5677.03     5891.11    197.18 o 
 -26   0   8     5038.56     4946.29    174.43 o 
 -24   0   8    21484.40    22049.67    294.77 o 
 -22   0   8     7499.56     7549.26    277.60 o 
 -20   0   8     6650.03     6796.89    146.04 o 
 -18   0   8     4167.28     4266.96    185.16 o 
 -16   0   8     1821.95     1713.89    117.71 o 
 -14   0   8     1491.02     1505.10     76.81 o 
 -12   0   8     4355.24     4066.95    241.65 o 
 -10   0   8    21146.83    21031.76    251.77 o 
  -8   0   8     5560.69     5394.48    201.22 o 
  -6   0   8    14471.79    13957.50    157.72 o 
  -4   0   8      796.09      876.86     43.45 o 
  -2   0   8        5.01       -0.64     35.40 o 
   0   0   8     5665.12     5496.59    148.67 o 
   2   0   8       97.88       75.02     41.53 o 
   4   0   8       19.99       39.64     41.99 o 
   6   0   8    34487.53    32340.21    447.17 o 
   8   0   8     9720.34    10575.04    226.75 o 
  10   0   8     2226.59     2074.46    106.94 o 
  12   0   8     5599.00     6108.04    178.16 o 
  14   0   8     3514.77     3229.96    134.41 o 
  16   0   8     6177.52     6937.13    194.98 o 
  18   0   8     7002.11     7641.88    209.26 o 
  20   0   8      104.24      104.51     97.30 o 
  22   0   8      146.36      302.72    129.74 o 
  24   0   8     1491.31     1473.95    198.21 o 
  26   0   8     5883.03     6515.67    342.36 o 
  28   0   8     1624.57     1762.26    234.25 o 
  30   0   8      924.05     1167.63    198.21 o 
  32   0   8      185.09      115.32    136.94 o 
  34   0   8      203.97       64.87    144.15 o 
  36   0   8      342.25      259.47    158.57 o 
 -45   1   8      136.81       74.72     88.66 o 
 -43   1   8      778.52      670.46    105.39 o 
 -41   1   8      665.10      652.03    102.00 o 
 -39   1   8      288.79      136.06     79.21 o 
 -37   1   8     1708.07     1649.62    212.99 o 
 -35   1   8     4549.91     4485.94    179.04 o 
 -33   1   8     7522.07     8217.53    214.83 o 
 -31   1   8      735.60      783.48     93.78 o 
 -29   1   8     3150.06     3249.18    110.63 o 
 -27   1   8        3.26       -9.20     39.72 o 
 -25   1   8     7759.45     7710.37    130.27 o 
 -23   1   8       64.45       33.88     29.03 o 
 -21   1   8     9166.29     9466.15    123.91 o 
 -19   1   8     2278.00     2490.62     65.06 o 
 -17   1   8      925.64      911.64     46.12 o 
 -15   1   8     1633.36     1730.41     54.17 o 
 -13   1   8     1258.07     1411.86     51.11 o 
 -11   1   8     6077.01     6559.26    104.48 o 
  -9   1   8      992.49     1377.09     46.41 o 
  -7   1   8      849.42      889.37     55.99 o 
  -5   1   8     2729.79     2489.54     68.40 o 
  -3   1   8     5499.51     5042.16     75.59 o 
  -1   1   8     3441.04     3352.50     82.89 o 
   1   1   8      956.52     1108.96     58.13 o 
   3   1   8     4245.89     4155.33    106.11 o 
   5   1   8     9000.23     8974.52    143.43 o 
   7   1   8    22659.62    24444.11    265.64 o 
   9   1   8     2263.02     2202.74     77.82 o 
  11   1   8      129.06      161.08     36.27 o 
  13   1   8       86.97       91.21     39.85 o 
  15   1   8     2350.51     2273.01     84.38 o 
  17   1   8     4124.34     4121.66    109.12 o 
  19   1   8      187.65      147.76    102.71 o 
  21   1   8       25.29      -56.93     62.08 o 
  23   1   8     4159.46     4341.14    200.01 o 
  25   1   8       97.87       25.23     82.89 o 
  27   1   8     2310.64     2453.85    180.71 o 
  29   1   8      918.38      818.05    128.22 o 
  31   1   8     1486.10     1166.55    313.53 o 
  33   1   8       47.24      107.29    100.05 o 
  35   1   8      136.81      149.03    107.74 o 
  37   1   8      722.90      735.18    198.21 o 
 -46   2   8      136.39        0.00    169.38 o 
 -44   2   8      119.06      114.97    117.49 o 
 -42   2   8     2306.92     2439.77    299.12 o 
 -40   2   8       70.55      114.61    102.62 o 
 -38   2   8      201.97      245.43     98.99 o 
 -36   2   8      500.01      380.43    107.20 o 
 -34   2   8      310.60      274.71     95.53 o 
 -32   2   8       37.98       48.65     76.45 o 
 -30   2   8     1566.39     2002.81    163.97 o 
 -28   2   8       72.57       48.42     70.27 o 
 -26   2   8     2134.63     2486.49    153.78 o 
 -24   2   8      740.32      743.40    115.28 o 
 -22   2   8       24.91       35.94     40.66 o 
 -20   2   8      905.53     1008.01     76.93 o 
 -18   2   8      787.13      746.61     67.70 o 
 -16   2   8     3634.31     4071.58    118.93 o 
 -14   2   8      167.44       78.76     37.55 o 
 -12   2   8     5932.44     6331.79    141.08 o 
 -10   2   8     1427.92     1655.70     72.14 o 
  -8   2   8      739.14      884.23     68.60 o 
  -6   2   8      693.65      594.38     34.18 o 
  -4   2   8      236.59      301.45     32.54 o 
  -2   2   8    10765.87    10790.69    135.34 o 
   0   2   8      181.13      164.96     29.83 o 
   2   2   8     2647.17     2519.74     90.51 o 
   4   2   8       76.69      132.62     34.55 o 
   6   2   8      786.05     1076.09     73.34 o 
   8   2   8    20044.02    20430.27    244.42 o 
  10   2   8      195.27      201.44     48.67 o 
  12   2   8     8482.48     8392.88    177.42 o 
  14   2   8      457.20      525.56     66.32 o 
  16   2   8      938.00     1161.93     97.19 o 
  18   2   8        8.51       73.94     49.03 o 
  20   2   8       39.95      -61.00     61.00 o 
  22   2   8      371.08      273.89     86.64 o 
  24   2   8     1329.03     1470.44    192.80 o 
  26   2   8       92.00       83.91     85.34 o 
  28   2   8      365.22      243.69    100.05 o 
  30   2   8       64.06       22.89     90.44 o 
  32   2   8     1154.23      962.47    169.38 o 
  34   2   8      594.64      377.59    116.84 o 
  36   2   8      240.77      249.86    158.57 o 
 -43   3   8     1526.21     1277.26    234.25 o 
 -41   3   8       36.89      232.33    113.91 o 
 -39   3   8      267.94      126.13    108.11 o 
 -37   3   8      992.79     1156.04    149.56 o 
 -35   3   8     1125.15     1205.00    158.57 o 
 -33   3   8     1710.43     1463.65    152.64 o 
 -31   3   8     2720.72     3147.14    227.04 o 
 -29   3   8      291.98      315.33     89.19 o 
 -27   3   8      162.61      145.95     71.35 o 
 -25   3   8     1587.75     1543.50    102.89 o 
 -23   3   8      145.59      120.87     52.60 o 
 -21   3   8     3857.77     3860.28    142.85 o 
 -19   3   8      570.53      689.66     69.90 o 
 -17   3   8       32.86       31.26     45.59 o 
 -15   3   8        3.50       32.43     45.87 o 
 -13   3   8     3796.69     3716.23    151.61 o 
 -11   3   8      367.12      384.47     71.22 o 
  -9   3   8      261.94      279.12     63.55 o 
  -7   3   8      241.68      233.88     59.52 o 
  -5   3   8     2403.58     2204.37    124.16 o 
  -3   3   8     4652.30     4940.25    169.45 o 
  -1   3   8      900.37      932.84     73.97 o 
   1   3   8     1517.95     1580.13     70.45 o 
   3   3   8     3770.79     3650.84    108.66 o 
   5   3   8     1371.38     1587.28     84.28 o 
   7   3   8     4339.26     4355.58    146.43 o 
   9   3   8       85.93      120.84     45.89 o 
  11   3   8     3074.05     2953.15    114.56 o 
  13   3   8     4995.23     5404.76    231.67 o 
  15   3   8      122.12      127.69     56.10 o 
  17   3   8      107.77      114.12     56.18 o 
  19   3   8     3670.68     3788.69    175.83 o 
  21   3   8       50.12      234.78    113.52 o 
  23   3   8     3230.01     3316.75    175.78 o 
  25   3   8      392.96      372.02     98.99 o 
  27   3   8      284.00      157.23     88.75 o 
  29   3   8     1213.48     1103.27    141.41 o 
  31   3   8      934.48     1018.43    140.15 o 
  33   3   8        0.39      -18.30     97.49 o 
  35   3   8      527.79      599.41    230.64 o 
 -40   4   8      415.31      327.61    123.62 o 
 -38   4   8       38.47      106.02    100.63 o 
 -36   4   8        0.19      -46.10     85.11 o 
 -34   4   8      238.69       61.22     91.74 o 
 -32   4   8       24.58       87.43     87.23 o 
 -30   4   8      729.66      821.64    174.78 o 
 -28   4   8     2319.04     2178.10    209.02 o 
 -26   4   8       97.65       55.20     72.32 o 
 -24   4   8     3321.13     3343.69    160.39 o 
 -22   4   8     2318.24     2300.84    203.48 o 
 -20   4   8     7311.43     6464.95    178.19 o 
 -18   4   8       22.41        0.67     49.21 o 
 -16   4   8     1986.96     1990.84    142.63 o 
 -14   4   8       26.42       50.45     61.16 o 
 -12   4   8      639.20      699.91    106.31 o 
 -10   4   8     8905.67     8493.43    236.82 o 
  -8   4   8     1004.49     1108.18    110.83 o 
  -6   4   8     3790.61     3668.30    205.42 o 
  -4   4   8     1016.22     1033.25    106.94 o 
  -2   4   8        0.12        5.10     52.19 o 
   0   4   8      891.08      940.62     80.66 o 
   2   4   8      232.07      289.92     58.23 o 
   4   4   8     4766.03     4682.32    144.47 o 
   6   4   8      235.76      254.99     68.60 o 
   8   4   8     1106.22     1405.48    187.40 o 
  10   4   8       61.77       61.95     73.37 o 
  12   4   8      291.20      368.98     66.50 o 
  14   4   8      849.34      975.65     90.96 o 
  16   4   8     1163.74     1247.15    101.68 o 
  18   4   8     1561.17     1519.24    112.68 o 
  20   4   8      578.30      537.63    108.11 o 
  22   4   8      162.17      187.51     83.98 o 
  24   4   8       15.90      133.34     83.98 o 
  26   4   8      792.62      671.94    121.02 o 
  28   4   8      281.00      272.53    108.28 o 
  30   4   8        7.96      159.64    110.83 o 
  32   4   8       49.82      119.42    147.76 o 
 -37   5   8       20.69      109.40    110.83 o 
 -35   5   8     1241.87     1233.52    178.39 o 
 -33   5   8     2343.18     2179.10    252.27 o 
 -31   5   8      115.57      183.79     94.92 o 
 -29   5   8      852.63      684.31    123.41 o 
 -27   5   8     1615.45     1760.96    250.46 o 
 -25   5   8      304.86      161.19     83.06 o 
 -23   5   8      249.40      165.98     79.89 o 
 -21   5   8       79.09      194.38     67.61 o 
 -19   5   8     4176.78     4441.95    196.22 o 
 -17   5   8     2360.53     2283.08    246.86 o 
 -15   5   8    12940.17    12682.84    317.19 o 
 -13   5   8      942.87      881.44    113.38 o 
 -11   5   8      162.23      119.31     71.22 o 
  -9   5   8     3928.84     3523.89    228.84 o 
  -7   5   8     2430.72     2346.66    161.68 o 
  -5   5   8      662.55      668.19    100.63 o 
  -3   5   8     5462.29     5222.99    198.32 o 
  -1   5   8      179.46      145.50    113.52 o 
   1   5   8     1531.00     1520.16    138.02 o 
   3   5   8       29.93      111.05     68.66 o 
   5   5   8     1082.35     1142.33     97.82 o 
   7   5   8     1668.90     1981.46    120.24 o 
   9   5   8     7214.06     7431.59    196.59 o 
  11   5   8     3432.44     3396.01    142.81 o 
  13   5   8     2442.81     2364.09    252.27 o 
  15   5   8     3079.84     3499.02    243.26 o 
  17   5   8       37.47       15.32     91.90 o 
  19   5   8      775.41      681.12    154.96 o 
  21   5   8     1507.90     1409.09    212.62 o 
  23   5   8        9.79       54.06    122.53 o 
  25   5   8      380.09      118.93    133.34 o 
  27   5   8       24.41      -57.66    129.74 o 
  29   5   8       47.46      291.91    154.96 o 
  31   5   8      590.21      353.17    187.40 o 
 -32   6   8        6.61      -89.79     89.79 o 
 -30   6   8      665.89      475.09    121.05 o 
 -28   6   8     1087.83     1395.71    245.06 o 
 -26   6   8     3339.33     3837.51    297.31 o 
 -24   6   8      127.98       72.56     90.10 o 
 -22   6   8        1.35      -56.88     62.96 o 
 -20   6   8      863.93      918.02    129.66 o 
 -18   6   8     2340.27     2258.60    227.04 o 
 -16   6   8     3974.81     3848.53    196.02 o 
 -14   6   8     6632.31     6405.79    248.66 o 
 -12   6   8      227.30      170.98     80.24 o 
 -10   6   8       89.76       69.57     71.22 o 
  -8   6   8       83.88      195.12     80.00 o 
  -6   6   8       15.52       47.80     67.21 o 
  -4   6   8     2006.22     1960.43    482.91 o 
  -2   6   8     2180.07     1983.63    342.36 o 
   0   6   8     3305.31     2769.04    282.90 o 
   2   6   8      119.33       63.10     74.88 o 
   4   6   8      448.11      373.77    117.12 o 
   6   6   8     1286.76      849.55    198.21 o 
   8   6   8    11474.43    11629.01    254.82 o 
  10   6   8      782.31      840.92     97.08 o 
  12   6   8     3434.36     3558.01    155.02 o 
  14   6   8       20.90       61.07     71.66 o 
  16   6   8       46.53       23.45     74.45 o 
  18   6   8     1110.73     1086.46    112.81 o 
 -27   7   8      899.07     1048.71    223.44 o 
 -25   7   8      127.08      131.52    100.63 o 
 -23   7   8       59.32      127.83     91.31 o 
 -21   7   8     1023.65     1162.83    342.36 o 
 -19   7   8      387.85      458.09    181.99 o 
 -17   7   8     1367.78     1317.80    151.61 o 
 -15   7   8      289.66      336.96     99.38 o 
 -13   7   8       26.47      -33.22     81.07 o 
 -11   7   8      204.85      125.15     83.98 o 
  -9   7   8      127.40       96.87     83.98 o 
  -7   7   8     1172.31     1213.89    194.61 o 
  -5   7   8       21.03       11.56     82.89 o 
  -3   7   8     1546.59     1677.47    315.33 o 
  -1   7   8     1882.89     1758.11    475.70 o 
   1   7   8        4.40      -30.63     73.90 o 
   3   7   8      943.41     1030.68    133.77 o 
   5   7   8      244.80       97.99     80.00 o 
   7   7   8      346.10      288.07     98.08 o 
   9   7   8     1050.27      713.26    127.34 o 
  11   7   8      609.32      652.29    187.40 o 
  13   7   8      764.26      900.95    209.02 o 
  15   7   8      411.80      100.91    169.38 o 
  17   7   8      847.34      511.74    212.62 o 
 -20   8   8      159.98      288.30    180.19 o 
 -18   8   8        7.27       63.40    140.55 o 
 -16   8   8       87.45      152.61    103.18 o 
 -14   8   8      920.03     1191.53    156.70 o 
 -12   8   8      376.57      121.19    102.99 o 
 -10   8   8      667.97      610.64    125.66 o 
  -8   8   8       75.65      -68.84     87.89 o 
  -6   8   8      369.13      318.05    124.33 o 
  -4   8   8      104.93      162.17    140.55 o 
  -2   8   8      283.21       79.28    122.53 o 
   0   8   8       46.12       10.81    115.32 o 
   2   8   8      877.41      691.93    183.79 o 
 -47   1   9     1568.86     1416.29    252.27 o 
 -45   1   9      243.61      153.84     96.90 o 
 -43   1   9     1528.15     1652.38    143.96 o 
 -41   1   9       14.84      100.34     82.24 o 
 -39   1   9      611.76      436.80     90.65 o 
 -37   1   9     2764.21     3086.20    348.58 o 
 -35   1   9       12.42        3.83     64.31 o 
 -33   1   9     3099.13     3057.61    142.83 o 
 -31   1   9      218.91      260.59     70.03 o 
 -29   1   9      107.83      149.43     89.58 o 
 -27   1   9      620.23      564.55     76.57 o 
 -25   1   9      249.89      247.23     41.15 o 
 -23   1   9     2521.45     2625.13     72.84 o 
 -21   1   9     7751.98     7863.62    151.77 o 
 -19   1   9      800.91      866.60     47.96 o 
 -17   1   9       14.97       46.56     24.17 o 
 -15   1   9    10109.82    10308.75    146.65 o 
 -13   1   9       49.94       81.86     24.11 o 
 -11   1   9     8534.14     8654.79    121.20 o 
  -9   1   9     4727.75     4516.84     84.51 o 
  -7   1   9     1207.50     1421.55     63.39 o 
  -5   1   9     6101.67     5907.71     78.36 o 
  -3   1   9     1562.83     1417.46     48.41 o 
  -1   1   9     1819.91     1693.46     68.51 o 
   1   1   9     4547.22     4369.93    100.25 o 
   3   1   9     1489.50     1536.11     99.87 o 
   5   1   9       77.55       66.35     37.36 o 
   7   1   9       62.81       44.06     33.69 o 
   9   1   9     2135.55     2252.71     89.04 o 
  11   1   9        1.61       45.62     36.91 o 
  13   1   9     3114.12     3015.34     97.79 o 
  15   1   9       35.41       78.43     41.61 o 
  17   1   9      339.87      293.30     47.97 o 
  19   1   9        9.48       20.84     69.77 o 
  21   1   9       63.51       45.05     71.35 o 
  23   1   9       10.22       74.32     77.44 o 
  25   1   9     1238.17     1423.11    248.66 o 
  27   1   9       55.47       54.98     89.08 o 
  29   1   9     2265.61     2482.52    193.22 o 
  31   1   9        2.17      -91.63     91.63 o 
  33   1   9        4.18       24.95    100.44 o 
  35   1   9      232.88       97.55    140.55 o 
 -46   2   9      213.75      194.61    194.61 o 
 -44   2   9     3878.96     4349.79    342.36 o 
 -42   2   9      367.14      493.27    128.67 o 
 -40   2   9      578.54      672.60    132.44 o 
 -38   2   9      619.58      476.57    115.93 o 
 -36   2   9     5393.10     5870.59    345.96 o 
 -34   2   9      151.24      264.97     96.43 o 
 -32   2   9     1731.19     1821.78    157.75 o 
 -30   2   9      508.23      365.15     94.18 o 
 -28   2   9     3830.60     4420.52    273.89 o 
 -26   2   9     9179.60     9714.98    267.53 o 
 -24   2   9     1975.94     2207.62    113.85 o 
 -22   2   9     5882.19     5662.09    150.98 o 
 -20   2   9      464.36      408.52     60.05 o 
 -18   2   9      153.06      237.32     49.85 o 
 -16   2   9      512.49      473.81     60.40 o 
 -14   2   9       34.04       -1.52     31.05 o 
 -12   2   9     4779.02     4945.94    112.10 o 
 -10   2   9     2636.06     2577.80     82.42 o 
  -8   2   9        6.45       -3.57     22.50 o 
  -6   2   9      261.69      216.28     27.10 o 
  -4   2   9      606.95      531.62     40.18 o 
  -2   2   9       14.19      -15.12     24.28 o 
   0   2   9       77.30       79.15     30.18 o 
   2   2   9     5533.21     5491.92    116.22 o 
   4   2   9     7223.89     7207.27    136.62 o 
   6   2   9     5597.84     5774.47    124.38 o 
   8   2   9     3461.70     3413.72     99.12 o 
  10   2   9      268.32      245.95     45.71 o 
  12   2   9     1051.04     1026.22     92.79 o 
  14   2   9     1431.87     1470.34     99.38 o 
  16   2   9     1669.28     1741.22    128.13 o 
  18   2   9       81.19       29.97     51.12 o 
  20   2   9      202.44      283.84     85.11 o 
  22   2   9      975.64      707.92    145.95 o 
  24   2   9     4151.63     4469.91    206.36 o 
  26   2   9     2328.61     2607.09    344.16 o 
  28   2   9     1847.71     1711.81    167.95 o 
  30   2   9     4352.70     4205.18    225.42 o 
  32   2   9      286.46      284.70    112.12 o 
  34   2   9      267.42      255.83    120.06 o 
 -43   3   9      434.29      382.00    201.81 o 
 -41   3   9      286.74      211.73    118.47 o 
 -39   3   9     3353.58     3089.37    304.52 o 
 -37   3   9     1641.80     1628.93    169.45 o 
 -35   3   9      125.89       54.06     91.31 o 
 -33   3   9      258.14      193.70     91.31 o 
 -31   3   9     1939.87     2125.35    171.65 o 
 -29   3   9      313.01      205.63    115.32 o 
 -27   3   9       17.28       21.96     67.49 o 
 -25   3   9     2456.44     2136.98    121.74 o 
 -23   3   9     1140.80     1080.03     92.35 o 
 -21   3   9     1796.46     1710.47    110.96 o 
 -19   3   9     2091.55     2068.57    113.50 o 
 -17   3   9      157.65      231.83     54.98 o 
 -15   3   9        6.38       56.92     44.17 o 
 -13   3   9        3.88       -0.37     39.98 o 
 -11   3   9     1941.56     1963.14    125.66 o 
  -9   3   9      107.16       94.66     56.95 o 
  -7   3   9     2445.89     2575.63    134.99 o 
  -5   3   9      266.80      282.18     67.21 o 
  -3   3   9      844.68      818.41     86.72 o 
  -1   3   9      916.65     1013.37     80.23 o 
   1   3   9      448.19      601.23     80.55 o 
   3   3   9      286.85      350.95     46.65 o 
   5   3   9     1669.58     1757.09    133.73 o 
   7   3   9     1301.09     1247.22     86.44 o 
   9   3   9      328.68      367.51     60.84 o 
  11   3   9     6641.74     6902.47    281.44 o 
  13   3   9     2101.90     2302.05    162.42 o 
  15   3   9      594.67      632.45     78.70 o 
  17   3   9      119.35      137.06     58.78 o 
  19   3   9     2289.66     2453.56    347.77 o 
  21   3   9       27.85      121.03     82.55 o 
  23   3   9     1826.23     1991.54    161.44 o 
  25   3   9      747.75      861.02    125.97 o 
  27   3   9      106.56       26.34    153.16 o 
  29   3   9      451.63      430.40    115.42 o 
  31   3   9     1639.61     1688.71    178.16 o 
  33   3   9      479.95      432.65    156.77 o 
 -40   4   9      563.80      496.26    129.89 o 
 -38   4   9      101.57      252.92    171.18 o 
 -36   4   9      134.44       89.22     98.99 o 
 -34   4   9      470.30      413.00    113.32 o 
 -32   4   9     1622.36     1703.13    201.81 o 
 -30   4   9     5315.93     5265.74    266.68 o 
 -28   4   9     2573.18     2979.96    181.12 o 
 -26   4   9      620.03      614.46    151.36 o 
 -24   4   9      131.64      137.48     62.77 o 
 -22   4   9      402.72      438.40     73.68 o 
 -20   4   9      627.79      738.41    151.11 o 
 -18   4   9       15.05       27.87     47.01 o 
 -16   4   9     1942.86     1974.30    147.73 o 
 -14   4   9     1615.87     1538.94    130.77 o 
 -12   4   9      800.33      850.29    103.18 o 
 -10   4   9       66.55        7.06     61.00 o 
  -8   4   9     5025.66     5253.44    194.63 o 
  -6   4   9     3155.01     3124.34    153.40 o 
  -4   4   9     9635.70     9516.44    258.41 o 
  -2   4   9     4317.55     3992.21    170.22 o 
   0   4   9     4462.60     4621.79    146.56 o 
   2   4   9     4908.42     5265.03    155.21 o 
   4   4   9     2101.26     2091.45    119.60 o 
   6   4   9     4565.01     4323.00    147.54 o 
   8   4   9     4635.41     4252.48    270.29 o 
  10   4   9     2487.03     2613.31    161.60 o 
  12   4   9     5383.50     5413.53    209.94 o 
  14   4   9     3851.36     4200.94    190.92 o 
  16   4   9      610.55      687.05    112.04 o 
  18   4   9      287.89      293.11     74.90 o 
  20   4   9     4453.79     4920.27    211.46 o 
  22   4   9     3591.63     3760.65    194.93 o 
  24   4   9      693.73      809.43    131.22 o 
  26   4   9       53.43      132.52    100.63 o 
  28   4   9       40.13      111.98    103.64 o 
  30   4   9     4397.21     4510.08    239.65 o 
  32   4   9       31.35      -68.47    165.77 o 
 -35   5   9      467.08      444.02    121.05 o 
 -33   5   9        9.75       33.19     95.93 o 
 -31   5   9     1845.84     1877.03    176.98 o 
 -29   5   9       14.52        7.54     83.98 o 
 -27   5   9     1155.58     1002.06    187.40 o 
 -25   5   9       15.26      -41.44     73.90 o 
 -23   5   9      127.53       -6.52     62.35 o 
 -21   5   9       16.73       43.75     59.17 o 
 -19   5   9     3111.70     3163.68    142.02 o 
 -17   5   9     1471.64     1539.37    142.63 o 
 -15   5   9     4162.91     4038.98    189.53 o 
 -13   5   9     5620.60     5892.52    549.58 o 
 -11   5   9      983.66     1050.74    122.24 o 
  -9   5   9      612.46      509.62     94.92 o 
  -7   5   9      652.35      678.97    103.18 o 
  -5   5   9     2767.53     2908.89    336.96 o 
  -3   5   9     2952.46     2960.28    161.08 o 
  -1   5   9     2354.41     1965.06    183.79 o 
   1   5   9      452.44      408.74     94.18 o 
   3   5   9     1243.64     1196.32    100.15 o 
   5   5   9     3491.91     3287.20    139.17 o 
   7   5   9     1892.67     2078.71    129.86 o 
   9   5   9    10411.02    10853.64    243.38 o 
  11   5   9     5275.94     5269.64    176.20 o 
  13   5   9     1921.04     1819.92    241.45 o 
  15   5   9      231.90      313.53    151.36 o 
  17   5   9      756.62      794.48    181.99 o 
  19   5   9      251.85      252.27    140.55 o 
  21   5   9     2924.97     2782.13    284.70 o 
  23   5   9     2541.31     2630.77    281.10 o 
  25   5   9      756.23      609.04    187.40 o 
  27   5   9     1084.53      652.29    187.40 o 
  29   5   9      775.03      331.55    169.38 o 
 -30   6   9       50.76       66.01     96.43 o 
 -28   6   9        2.97       53.54     88.75 o 
 -26   6   9      131.96      175.23     97.89 o 
 -24   6   9      480.38      490.80     88.69 o 
 -22   6   9     1221.02     1170.96    116.37 o 
 -20   6   9      776.47      814.77    124.79 o 
 -18   6   9     1613.80     1735.77    200.01 o 
 -16   6   9       96.88      187.55     90.44 o 
 -14   6   9      116.68      179.25     87.67 o 
 -12   6   9        2.92      -19.82     76.45 o 
 -10   6   9     3152.00     3471.92    185.97 o 
  -8   6   9      237.22      207.32     86.19 o 
  -6   6   9      119.32       53.11     72.32 o 
  -4   6   9     2523.69     2437.53    313.53 o 
  -2   6   9      109.48      114.78     76.32 o 
   0   6   9        7.76       -4.12     71.22 o 
   2   6   9        3.60       10.04     70.81 o 
   4   6   9      270.22      185.05     87.67 o 
   6   6   9       45.83       51.58     83.98 o 
   8   6   9     1016.88     1107.72    172.12 o 
  10   6   9      126.90      -41.29     68.39 o 
  12   6   9      441.44      344.95     81.69 o 
  14   6   9      279.96      287.09     83.21 o 
  16   6   9      320.61      332.61     86.96 o 
  18   6   9      988.36      875.63    157.16 o 
  20   6   9      293.71      215.75    114.25 o 
 -25   7   9      555.78      418.04    176.59 o 
 -23   7   9        1.08       83.88     80.02 o 
 -21   7   9     2286.34     2495.00    257.67 o 
 -19   7   9      251.71      525.48    118.47 o 
 -17   7   9      480.72      565.02    120.86 o 
 -15   7   9     1728.13     1882.18    176.98 o 
 -13   7   9      125.89      -17.75     85.34 o 
 -11   7   9     1360.79     1541.38    322.54 o 
  -9   7   9      311.59      201.25     88.75 o 
  -7   7   9        0.45       66.61     80.48 o 
  -5   7   9      736.55      833.74    261.28 o 
  -3   7   9       79.25       74.81     83.98 o 
  -1   7   9      209.92      195.28     90.10 o 
   1   7   9      351.25      327.84    167.58 o 
   3   7   9      539.07      466.44    109.49 o 
   5   7   9      125.91      116.26     92.99 o 
   7   7   9      691.51      664.15    311.73 o 
   9   7   9      120.59      102.32    100.05 o 
  11   7   9      931.10      792.18    139.05 o 
  13   7   9      192.07       88.29    135.14 o 
  15   7   9       36.30      -50.45    172.98 o 
  17   7   9        5.97       57.66    176.59 o 
 -14   8   9      236.78      144.15    147.76 o 
 -12   8   9       13.24       61.26    136.94 o 
 -10   8   9      140.85       64.87    133.34 o 
  -8   8   9      373.97      338.76    154.96 o 
  -6   8   9        8.66       79.28    126.13 o 
  -4   8   9      726.76     1156.82    216.23 o 
  -2   8   9      151.14      111.72    136.94 o 
 -44   0  10      216.15       82.89    158.57 o 
 -42   0  10        9.15      -57.66    136.94 o 
 -40   0  10     1791.44     1917.22    259.47 o 
 -38   0  10     2865.13     3329.91    273.89 o 
 -36   0  10      589.00      857.70    180.19 o 
 -34   0  10     6003.41     6510.02    232.32 o 
 -32   0  10     1428.06     1365.19    232.45 o 
 -30   0  10       48.22       69.52    145.95 o 
 -28   0  10      471.51      537.92    198.21 o 
 -26   0  10     7375.15     8158.46    181.92 o 
 -24   0  10      360.59      337.93     61.81 o 
 -22   0  10    35788.80    37338.05    431.96 o 
 -20   0  10      740.21      969.34     88.32 o 
 -18   0  10     2479.37     2498.38    120.39 o 
 -16   0  10      126.46      173.69     42.97 o 
 -14   0  10    17561.09    17412.54    243.65 o 
 -12   0  10     8208.63     8486.64    158.28 o 
 -10   0  10    15312.91    15010.80    277.98 o 
  -8   0  10     1518.18     1601.38     95.68 o 
  -6   0  10     2039.88     1904.85    124.38 o 
  -4   0  10      764.08     1028.52     69.14 o 
  -2   0  10     2998.91     2888.26    123.10 o 
   0   0  10     1012.65     1035.22     90.79 o 
   2   0  10    11159.23    10921.41    327.95 o 
   4   0  10     6739.61     6450.71    184.42 o 
   6   0  10        2.41      -24.53     45.66 o 
   8   0  10     1816.19     1921.37    135.14 o 
  10   0  10       15.78       29.42     54.39 o 
  12   0  10    10530.85    10450.71    256.02 o 
  14   0  10     4544.35     5004.52    183.00 o 
  16   0  10       35.27      136.10     64.05 o 
  18   0  10      105.78      -25.23    100.91 o 
  20   0  10      198.09      403.63    136.94 o 
  22   0  10       18.60       97.30    122.53 o 
  24   0  10      194.52      158.57    136.94 o 
  26   0  10     1492.51     1419.90    219.83 o 
  28   0  10      653.16      717.16    187.40 o 
  30   0  10       95.98      129.74    133.34 o 
  32   0  10     1582.53     1859.56    263.08 o 
 -45   1  10      143.21      133.62     94.66 o 
 -43   1  10      220.20      165.21     91.79 o 
 -41   1  10      262.08      134.09    135.73 o 
 -39   1  10       29.29       17.11     72.29 o 
 -37   1  10      749.19      831.19    102.82 o 
 -35   1  10      515.80      500.36    102.65 o 
 -33   1  10      601.35      637.42    117.11 o 
 -31   1  10     1003.03     1102.00    114.85 o 
 -29   1  10     3586.59     3857.81    146.91 o 
 -27   1  10      352.00      371.37    122.27 o 
 -25   1  10    14200.48    15014.88    222.93 o 
 -23   1  10    19835.16    20935.80    236.42 o 
 -21   1  10     4395.42     4526.56    113.33 o 
 -19   1  10      161.33      166.61     35.19 o 
 -17   1  10        2.26       13.06     26.44 o 
 -15   1  10     1893.46     1910.35     63.88 o 
 -13   1  10       96.52      140.42     31.96 o 
 -11   1  10     4900.05     5037.87     95.29 o 
  -9   1  10      327.33      370.61     48.59 o 
  -7   1  10     6909.29     6799.56     94.54 o 
  -5   1  10     6007.87     5979.45     84.32 o 
  -3   1  10     2746.44     2910.08     77.22 o 
  -1   1  10      675.60      777.89     64.10 o 
   1   1  10      979.72      879.66     60.72 o 
   3   1  10      887.67     1042.56     86.04 o 
   5   1  10     4603.07     4553.17    112.64 o 
   7   1  10     3668.07     3722.80    105.92 o 
   9   1  10        0.47       33.10     41.09 o 
  11   1  10      191.47      224.39     47.07 o 
  13   1  10     7766.50     8452.95    163.74 o 
  15   1  10      170.60      332.63     53.81 o 
  17   1  10      480.35      683.67     65.91 o 
  19   1  10       33.18       63.07     76.32 o 
  21   1  10       94.26      286.65     94.18 o 
  23   1  10      671.39      598.85    114.59 o 
  25   1  10     2047.16     2270.39    225.24 o 
  27   1  10      213.68      242.74    102.05 o 
  29   1  10      159.97      123.50    104.11 o 
  31   1  10      551.85      286.36    110.82 o 
  33   1  10      219.82      212.83    112.86 o 
 -44   2  10      894.85      827.41    165.77 o 
 -42   2  10       19.72      109.23    109.08 o 
 -40   2  10     3205.54     3567.04    340.56 o 
 -38   2  10        8.02       44.54     95.33 o 
 -36   2  10     1435.83     1304.12    151.48 o 
 -34   2  10      779.51      893.65    131.22 o 
 -32   2  10      395.30      289.86    118.93 o 
 -30   2  10       30.94      243.17     82.79 o 
 -28   2  10      622.37      738.09    109.49 o 
 -26   2  10        1.75      -48.35     48.35 o 
 -24   2  10      916.13      717.10     78.30 o 
 -22   2  10      353.05      260.88     58.18 o 
 -20   2  10     2466.92     2892.98    114.89 o 
 -18   2  10        0.25       28.62     42.25 o 
 -16   2  10     2789.66     3083.86    120.39 o 
 -14   2  10      307.34      358.91     47.87 o 
 -12   2  10      132.76       76.87     43.87 o 
 -10   2  10      114.99      168.92     39.17 o 
  -8   2  10     2516.72     2619.98    101.43 o 
  -6   2  10     2633.55     2660.58    133.13 o 
  -4   2  10     4702.71     4787.41     97.12 o 
  -2   2  10       33.49       37.59     28.77 o 
   0   2  10      439.36      440.65     42.71 o 
   2   2  10     1815.86     1985.90     82.48 o 
   4   2  10        1.96       18.05     34.73 o 
   6   2  10      512.19      513.97     58.26 o 
   8   2  10     1109.13     1151.56     75.76 o 
  10   2  10      651.99      712.53     64.38 o 
  12   2  10      520.46      476.01     56.92 o 
  14   2  10      498.29      469.24     68.20 o 
  16   2  10      802.99     1067.34     92.43 o 
  18   2  10     1600.91     1773.23    143.96 o 
  20   2  10      598.49      728.95    113.20 o 
  22   2  10     2178.76     2177.89    266.68 o 
  24   2  10      209.52      149.08     89.79 o 
  26   2  10      314.56      262.51    108.11 o 
  28   2  10      378.18      321.35    111.34 o 
  30   2  10      594.12      787.75    133.91 o 
  32   2  10       67.09       79.15    100.05 o 
 -43   3  10      698.31      547.78    191.00 o 
 -41   3  10      521.85      463.53    131.22 o 
 -39   3  10     1294.31     1520.80    241.45 o 
 -37   3  10      566.73      468.63    115.93 o 
 -35   3  10      288.84      179.86    100.91 o 
 -33   3  10      875.52     1140.48    142.63 o 
 -31   3  10      236.46      315.01    153.16 o 
 -29   3  10       43.13       32.43     76.45 o 
 -27   3  10     1448.72     1846.16    152.90 o 
 -25   3  10     2500.50     2276.55    128.55 o 
 -23   3  10      861.99      570.04     76.26 o 
 -21   3  10     2348.63     2572.69    124.28 o 
 -19   3  10      928.19      996.59     90.50 o 
 -17   3  10      808.08     1034.36     94.27 o 
 -15   3  10      434.94      497.51     86.69 o 
 -13   3  10      226.65      371.12     67.94 o 
 -11   3  10       40.25       -4.91     55.37 o 
  -9   3  10      581.12      405.10     76.32 o 
  -7   3  10     1197.02     1286.30    254.07 o 
  -5   3  10     1186.89     1370.03    191.00 o 
  -3   3  10      119.00      164.59     48.12 o 
  -1   3  10      509.12      458.16     63.42 o 
   1   3  10     2454.01     2457.76    108.51 o 
   3   3  10     1395.13     1590.52    101.82 o 
   5   3  10     6636.85     6649.01    309.93 o 
   7   3  10     2898.97     3039.26    118.99 o 
   9   3  10       15.36       67.46     53.43 o 
  11   3  10     3165.53     3294.95    129.37 o 
  13   3  10     3565.83     3644.06    136.92 o 
  15   3  10     2253.55     2127.06    125.25 o 
  17   3  10      292.39      375.45    104.63 o 
  19   3  10     1024.57     1403.50    140.59 o 
  21   3  10      184.63      250.72    234.25 o 
  23   3  10     4786.06     5098.80    226.80 o 
  25   3  10      151.87      286.50    101.93 o 
  27   3  10      293.46      425.27    142.35 o 
  29   3  10     1697.21     1928.75    187.40 o 
  31   3  10     1457.10      998.28    212.62 o 
 -38   4  10     1062.10     1090.19    156.70 o 
 -36   4  10      277.66      107.83     97.89 o 
 -34   4  10     1538.33     1284.64    155.38 o 
 -32   4  10       84.82      182.36     92.36 o 
 -30   4  10        0.26       -9.57     85.34 o 
 -28   4  10      409.00      484.85    100.44 o 
 -26   4  10      852.85      968.02    145.95 o 
 -24   4  10     1426.17     1310.00    106.80 o 
 -22   4  10     2009.06     1784.61    119.49 o 
 -20   4  10     1378.36     1290.33    103.99 o 
 -18   4  10      278.52      260.25     62.96 o 
 -16   4  10      604.96      495.48     72.05 o 
 -14   4  10     1303.68     1123.86    117.22 o 
 -12   4  10      878.68      842.78    165.77 o 
 -10   4  10     1335.33     1171.68    131.54 o 
  -8   4  10      893.20      729.69     98.08 o 
  -6   4  10     2275.65     2290.24    148.28 o 
  -4   4  10     1828.53     1869.15    143.83 o 
  -2   4  10     3825.25     3583.81    167.67 o 
   0   4  10      827.25      710.63     85.10 o 
   2   4  10     5757.36     5850.31    168.15 o 
   4   4  10     3628.09     3525.72    137.38 o 
   6   4  10      307.31      334.95     68.90 o 
   8   4  10      317.06      154.96    126.13 o 
  10   4  10      275.81       70.59     79.51 o 
  12   4  10       74.33       36.15     78.87 o 
  14   4  10      112.29      124.66     83.63 o 
  16   4  10       43.69       56.36     79.28 o 
  18   4  10       94.67      227.04    122.53 o 
  20   4  10      128.39      -32.43    111.72 o 
  22   4  10      131.83      299.12    136.94 o 
  24   4  10        0.86      -36.04    108.11 o 
  26   4  10        1.51      -43.25     96.43 o 
  28   4  10      443.20      336.23    124.33 o 
  30   4  10      442.86      407.23    187.40 o 
 -35   5  10      470.91      461.63    257.67 o 
 -33   5  10       27.26       97.39    102.05 o 
 -31   5  10     2050.13     1751.96    177.09 o 
 -29   5  10     2020.43     2072.59    181.87 o 
 -27   5  10     1411.74     1399.00    189.20 o 
 -25   5  10     1722.08     1543.56    143.82 o 
 -23   5  10       64.46        6.47     63.35 o 
 -21   5  10      962.80      978.84    140.68 o 
 -19   5  10      145.58       73.47     82.92 o 
 -17   5  10     2740.57     3039.94    183.00 o 
 -15   5  10       56.59      -39.64     68.80 o 
 -13   5  10        3.01      -30.49     65.67 o 
 -11   5  10      885.71      728.54    110.65 o 
  -9   5  10     2751.56     3082.78    171.65 o 
  -7   5  10     5304.84     4738.68    263.08 o 
  -5   5  10      793.34     1050.14    122.24 o 
  -3   5  10     1609.71     1500.35    140.15 o 
  -1   5  10     3316.73     3359.63    315.33 o 
   1   5  10     2511.72     2549.10    176.98 o 
   3   5  10        0.14      -12.32     54.79 o 
   5   5  10       20.78        9.95     93.23 o 
   7   5  10     3535.49     3564.29    147.93 o 
   9   5  10     1061.50     1283.81    112.68 o 
  11   5  10     2191.63     2341.03    141.98 o 
  13   5  10      723.50      769.39     99.58 o 
  15   5  10      649.23      536.97    172.98 o 
  17   5  10      290.12      269.84    102.62 o 
  19   5  10     1351.95     1589.28    237.85 o 
  21   5  10        0.57       90.10    133.34 o 
  23   5  10     1470.22     1610.90    245.06 o 
  25   5  10      248.66      234.25    154.96 o 
 -30   6  10      115.48      114.21     99.28 o 
 -28   6  10     2642.14     2632.00    208.91 o 
 -26   6  10      430.61      203.68    103.18 o 
 -24   6  10       10.07      -48.23     67.57 o 
 -22   6  10        0.05      -26.70     69.27 o 
 -20   6  10     2966.16     3328.71    168.63 o 
 -18   6  10       43.46      125.74     94.18 o 
 -16   6  10     5009.58     4908.30    222.70 o 
 -14   6  10       42.18       57.66     84.09 o 
 -12   6  10      106.56       75.79     83.98 o 
 -10   6  10      212.85      147.34    111.72 o 
  -8   6  10     5466.24     5146.99    221.30 o 
  -6   6  10      333.05      210.82     86.64 o 
  -4   6  10     1731.46     1976.18    428.85 o 
  -2   6  10      826.08     1017.81    128.52 o 
   0   6  10      507.97      434.78    103.00 o 
   2   6  10     2057.04     2269.24    180.93 o 
   4   6  10      367.52      419.05    108.78 o 
   6   6  10     1635.05     1894.43    178.39 o 
   8   6  10     1649.76     1803.20    132.22 o 
  10   6  10     2227.58     2266.63    174.17 o 
  12   6  10     2749.71     2577.64    169.25 o 
  14   6  10      399.20      378.48    112.99 o 
  16   6  10      278.24      207.31     97.28 o 
  18   6  10     1311.44     1094.48    148.67 o 
  20   6  10      418.84      415.69    120.06 o 
 -23   7  10      145.06      127.00    104.63 o 
 -21   7  10      125.76      207.80     87.61 o 
 -19   7  10     1725.75     1544.86    176.59 o 
 -17   7  10      203.70       76.77     99.48 o 
 -15   7  10      126.26       41.52    122.53 o 
 -13   7  10      794.97     1015.08    142.63 o 
 -11   7  10     2092.07     2303.32    273.89 o 
  -9   7  10      200.78       64.15    113.52 o 
  -7   7  10      663.54      748.08    201.81 o 
  -5   7  10     1211.22     1006.22    354.97 o 
  -3   7  10      266.09      338.16    100.63 o 
  -1   7  10       69.74      147.04     89.08 o 
   1   7  10      238.26        5.41     86.64 o 
   3   7  10      936.39      863.05    290.11 o 
   5   7  10      686.61      564.16    133.34 o 
   7   7  10     1220.77     1543.65    194.61 o 
   9   7  10      330.80      199.25    127.93 o 
  11   7  10     1505.97     1775.48    223.44 o 
  13   7  10      345.08      103.71    112.56 o 
  15   7  10      263.00      153.30     90.67 o 
 -10   8  10       54.19     -129.74    129.74 o 
  -8   8  10     1711.52     2101.02    270.29 o 
  -6   8  10     1457.18     1744.24    248.66 o 
  -4   8  10      179.44       14.42    133.34 o 
  -2   8  10      251.53      219.83    158.57 o 
   0   8  10      409.43      443.27    169.38 o 
 -43   1  11      276.25      120.26    113.38 o 
 -41   1  11      236.84      175.51     86.24 o 
 -39   1  11      121.82      119.99     80.43 o 
 -37   1  11       61.05      123.80     76.93 o 
 -35   1  11       16.30      -53.07     67.19 o 
 -33   1  11       15.07      -58.18     58.18 o 
 -31   1  11     2809.78     3335.19    221.24 o 
 -29   1  11        1.22      -54.10     54.10 o 
 -27   1  11     6422.36     6665.24    153.38 o 
 -25   1  11     1195.06     1331.82     87.41 o 
 -23   1  11     1815.32     2155.17     88.44 o 
 -21   1  11     8368.27     8788.57    146.59 o 
 -19   1  11     5544.26     5623.73    114.19 o 
 -17   1  11     8195.38     8186.83    163.51 o 
 -15   1  11      327.00      261.27     34.47 o 
 -13   1  11      574.34      651.01     44.86 o 
 -11   1  11     6425.41     6146.49    108.33 o 
  -9   1  11     1828.68     1971.02     83.64 o 
  -7   1  11        1.52        4.01     26.27 o 
  -5   1  11      529.23      596.74     40.01 o 
  -3   1  11     9175.71     9377.38    203.59 o 
  -1   1  11      161.23      175.78     47.56 o 
   1   1  11     6064.10     5707.11    126.79 o 
   3   1  11        6.58       19.80     35.93 o 
   5   1  11     1010.69     1094.91     72.67 o 
   7   1  11     2820.77     2906.11    125.88 o 
   9   1  11     2240.38     2232.66     99.21 o 
  11   1  11     3320.48     3252.85    109.77 o 
  13   1  11       52.41        7.13     42.76 o 
  15   1  11     2095.47     2207.93    103.33 o 
  17   1  11       96.81       18.36     55.16 o 
  19   1  11      268.47      447.86    100.44 o 
  21   1  11        2.07      -74.37     74.37 o 
  23   1  11      296.76      418.92    174.78 o 
  25   1  11        4.85      -24.21    113.52 o 
  27   1  11      325.56      248.15    108.11 o 
  29   1  11      815.60     1253.80    291.91 o 
  31   1  11       66.96      108.40    113.38 o 
 -44   2  11       33.41      -75.68    162.17 o 
 -42   2  11     2110.97     1740.12    188.37 o 
 -40   2  11      295.20      266.68    109.58 o 
 -38   2  11     5026.12     5362.46    342.36 o 
 -36   2  11      802.08      952.50    137.32 o 
 -34   2  11     1014.00      827.19    145.95 o 
 -32   2  11     4647.64     5201.10    225.51 o 
 -30   2  11      158.52       53.14    147.76 o 
 -28   2  11      115.32      143.32     76.94 o 
 -26   2  11     1256.31     1485.09    105.85 o 
 -24   2  11     1070.20     1079.65     91.20 o 
 -22   2  11     3066.72     2808.47    118.85 o 
 -20   2  11     1826.24     1839.96    109.22 o 
 -18   2  11      897.24      878.92     69.37 o 
 -16   2  11      846.05      888.80     68.04 o 
 -14   2  11     1152.93     1065.65     74.38 o 
 -12   2  11      142.19      159.01     40.51 o 
 -10   2  11        5.50        7.52     34.95 o 
  -8   2  11     1857.04     1978.27    183.62 o 
  -6   2  11     1919.04     2019.98    172.87 o 
  -4   2  11     3442.07     3357.20    185.18 o 
  -2   2  11      871.59      896.62     57.14 o 
   0   2  11    12173.22    11753.20    164.14 o 
   2   2  11      471.15      434.26     62.83 o 
   4   2  11     4678.85     5046.08    161.99 o 
   6   2  11      241.49      173.42     47.58 o 
   8   2  11      183.48      160.84     48.92 o 
  10   2  11     1154.09     1123.48     80.17 o 
  12   2  11     7041.79     7132.03    158.91 o 
  14   2  11     1029.89      962.80     85.31 o 
  16   2  11     1043.18      983.02     93.76 o 
  18   2  11        1.00       79.28     79.00 o 
  20   2  11     1221.24     1297.10    140.09 o 
  22   2  11      783.41      945.40    160.37 o 
  24   2  11      575.76      549.13    115.76 o 
  26   2  11      925.82     1008.94    178.39 o 
  28   2  11      807.02      594.65    124.87 o 
  30   2  11      256.22      110.71    109.22 o 
 -41   3  11      762.04      735.41    144.65 o 
 -39   3  11       23.08       44.51    101.84 o 
 -37   3  11     1093.89     1142.03    152.64 o 
 -35   3  11      436.96      407.98    109.49 o 
 -33   3  11      121.57      163.97     99.38 o 
 -31   3  11      267.80      270.48     93.36 o 
 -29   3  11     1002.57      965.19    178.39 o 
 -27   3  11      532.18      479.98     96.83 o 
 -25   3  11      842.65      789.55     85.18 o 
 -23   3  11     2365.06     2028.54    121.45 o 
 -21   3  11       83.74        7.30     49.85 o 
 -19   3  11       84.68       84.22     55.04 o 
 -17   3  11      681.01      703.15     76.27 o 
 -15   3  11      889.06      981.31     94.54 o 
 -13   3  11      147.17      106.05     49.60 o 
 -11   3  11     3952.00     3735.31    127.07 o 
  -9   3  11     3136.75     3143.36    205.42 o 
  -7   3  11       15.17      112.97     61.46 o 
  -5   3  11      323.60      367.99    122.53 o 
  -3   3  11     2021.95     2049.61    112.08 o 
  -1   3  11      495.70      334.86     61.57 o 
   1   3  11      342.97      396.56     75.63 o 
   3   3  11     2329.10     2476.05    119.37 o 
   5   3  11     1529.92     1398.27    191.00 o 
   7   3  11     2274.98     2501.55    168.13 o 
   9   3  11      301.40      196.93     95.50 o 
  11   3  11      917.08      875.19     90.42 o 
  13   3  11      268.60      324.44     67.19 o 
  15   3  11      183.56      200.67     67.25 o 
  17   3  11      982.59      984.83     98.94 o 
  19   3  11      482.74      598.52    110.83 o 
  21   3  11     1703.89     2121.71    171.32 o 
  23   3  11        1.43       10.66     90.44 o 
  25   3  11       47.85      100.91     99.38 o 
  27   3  11      145.31      194.20    113.38 o 
  29   3  11      303.96      421.64    176.59 o 
 -38   4  11       93.72      162.17    112.12 o 
 -36   4  11      527.17      649.85    259.47 o 
 -34   4  11        3.61       -3.60     91.74 o 
 -32   4  11     3469.83     3612.06    369.39 o 
 -30   4  11       33.17      160.32    160.37 o 
 -28   4  11     1748.05     1835.80    164.23 o 
 -26   4  11      140.47      254.77     87.67 o 
 -24   4  11      908.46      872.00     96.99 o 
 -22   4  11       40.74        6.41     58.06 o 
 -20   4  11     3455.10     3603.35    144.83 o 
 -18   4  11     3009.71     3235.68    136.23 o 
 -16   4  11      182.97      278.12     68.95 o 
 -14   4  11      425.10      476.99     87.19 o 
 -12   4  11     1243.97     1230.97    126.12 o 
 -10   4  11      691.32      786.38    105.73 o 
  -8   4  11      231.46      155.44    118.93 o 
  -6   4  11     9841.48     9838.95    274.89 o 
  -4   4  11     2866.30     2658.35    165.77 o 
  -2   4  11      476.35      403.98     89.79 o 
   0   4  11      193.96       73.03     55.48 o 
   2   4  11     1406.24     1413.17    129.85 o 
   4   4  11        9.79       97.09     56.10 o 
   6   4  11     3202.60     3297.47    144.00 o 
   8   4  11      514.28      638.98     87.77 o 
  10   4  11      396.69      454.08    144.15 o 
  12   4  11        6.78       -5.29     75.94 o 
  14   4  11      385.12      471.71    142.35 o 
  16   4  11       61.35       83.87     88.75 o 
  18   4  11     4033.50     4216.45    291.91 o 
  20   4  11      126.36       36.04    115.32 o 
  22   4  11     3855.13     4360.60    317.13 o 
  24   4  11        0.70       21.62    147.76 o 
  26   4  11      989.30     1041.50    219.83 o 
 -35   5  11        3.16       28.83    147.76 o 
 -33   5  11        8.59       41.09    147.76 o 
 -31   5  11      619.80      794.04    135.14 o 
 -29   5  11     2382.07     2514.23    199.74 o 
 -27   5  11      231.99      226.55     94.18 o 
 -25   5  11        0.44       92.92     67.89 o 
 -23   5  11     1466.31     1563.19    126.77 o 
 -21   5  11     3634.44     3709.33    156.51 o 
 -19   5  11      376.55      218.28     70.35 o 
 -17   5  11     2869.57     2994.82    142.95 o 
 -15   5  11       88.03      196.66     89.08 o 
 -13   5  11       95.35      117.01     81.07 o 
 -11   5  11      164.84       53.94     74.43 o 
  -9   5  11     3499.13     3477.68    180.87 o 
  -7   5  11     1153.81     1346.20    137.32 o 
  -5   5  11     7944.54     7556.94    473.90 o 
  -3   5  11      319.88      413.93    140.55 o 
  -1   5  11      428.12      339.63    113.52 o 
   1   5  11     1338.08     1306.10    158.57 o 
   3   5  11      750.46      917.06     97.96 o 
   5   5  11      267.69      140.30     67.40 o 
   7   5  11      750.55      795.33     97.82 o 
   9   5  11       11.01       -2.78     62.74 o 
  11   5  11       95.36       77.44     67.71 o 
  13   5  11      419.74      369.02    102.27 o 
  15   5  11      446.85      342.36    169.38 o 
  17   5  11      223.75       82.89    133.34 o 
  19   5  11     1737.70     2003.71    266.68 o 
  21   5  11      310.88      302.72    154.96 o 
  23   5  11      458.64      288.30    158.57 o 
 -28   6  11       27.90      -12.72    127.93 o 
 -26   6  11      663.41      596.54    126.12 o 
 -24   6  11      376.74      312.98     86.77 o 
 -22   6  11     1087.22     1113.11    118.49 o 
 -20   6  11      618.75      530.35     95.72 o 
 -18   6  11      137.80      -14.42     86.64 o 
 -16   6  11      100.83       98.02     99.10 o 
 -14   6  11      657.13      659.58    295.51 o 
 -12   6  11      282.62      393.35    102.99 o 
 -10   6  11      437.80      724.70    192.80 o 
  -8   6  11      248.60      145.70     86.49 o 
  -6   6  11      130.61       76.19     86.49 o 
  -4   6  11      119.02       41.86     79.32 o 
  -2   6  11      938.50      963.60    264.88 o 
   0   6  11      519.19      561.52    115.42 o 
   2   6  11       26.91       72.23     85.69 o 
   4   6  11      428.44      402.48    107.20 o 
   6   6  11        0.17       -2.19     85.69 o 
   8   6  11        5.37      121.86     75.78 o 
  10   6  11       26.76      -31.62     70.85 o 
  12   6  11      525.51      451.09     91.79 o 
  14   6  11       60.09       75.85     77.66 o 
  16   6  11       42.52       62.63     86.15 o 
  18   6  11      322.40      206.90    107.74 o 
 -23   7  11      577.94      367.59    183.79 o 
 -21   7  11      661.56      498.22    160.37 o 
 -19   7  11     1450.28     1505.29    174.21 o 
 -17   7  11      296.21      221.57    107.20 o 
 -15   7  11        5.02      -23.27    115.32 o 
 -13   7  11        4.84      -91.74     91.74 o 
 -11   7  11      612.20      602.57    286.50 o 
  -9   7  11      231.22      167.88    104.77 o 
  -7   7  11      192.29      156.95    111.72 o 
  -5   7  11      266.41      334.80    114.25 o 
  -3   7  11      674.83      801.50    203.61 o 
  -1   7  11      142.56      268.46    115.76 o 
   1   7  11      916.99      630.56    128.77 o 
   3   7  11       86.94       35.76     99.28 o 
   5   7  11     3114.07     3043.55    221.30 o 
   7   7  11     1104.99     1133.86    157.93 o 
   9   7  11      250.41      218.81    138.75 o 
  11   7  11      289.25      126.13    147.76 o 
 -44   0  12       12.07       68.47    154.96 o 
 -42   0  12     1868.07     2706.45    317.13 o 
 -40   0  12      493.43      378.40    158.57 o 
 -38   0  12      157.06      140.55    140.55 o 
 -36   0  12     1280.86     1614.50    234.25 o 
 -34   0  12      349.42      234.25    126.13 o 
 -32   0  12      990.95     1070.33    187.40 o 
 -30   0  12     5716.09     6497.65    331.55 o 
 -28   0  12     2851.34     3265.04    237.85 o 
 -26   0  12       31.34       92.20     54.68 o 
 -24   0  12    17971.27    18955.65    366.95 o 
 -22   0  12    17020.94    18362.58    286.11 o 
 -20   0  12      491.46      525.58     65.46 o 
 -18   0  12     5396.87     5276.24    195.43 o 
 -16   0  12      450.90      402.16     81.09 o 
 -14   0  12     5535.76     5540.53    252.27 o 
 -12   0  12    19809.58    19465.94    574.81 o 
 -10   0  12     1828.27     1807.12    201.81 o 
  -8   0  12     7838.26     7783.73    212.80 o 
  -6   0  12    14186.65    13691.99    275.49 o 
  -4   0  12    24823.06    23826.20    314.77 o 
  -2   0  12      147.64      187.40     97.30 o 
   0   0  12    21711.36    21920.21    726.17 o 
   2   0  12      216.71      143.86     63.10 o 
   4   0  12       26.04       25.47     56.95 o 
   6   0  12        2.25       12.57     57.29 o 
   8   0  12      210.41      126.81     67.49 o 
  10   0  12    10805.71    10744.20    484.71 o 
  12   0  12     4525.59     4284.57    324.34 o 
  14   0  12     2073.75     2115.55    154.15 o 
  16   0  12        0.96      -41.58     65.67 o 
  18   0  12       73.33       21.62    115.32 o 
  20   0  12      228.62      158.57    136.94 o 
  22   0  12       21.17      108.11    133.34 o 
  24   0  12      267.23      252.27    158.57 o 
  26   0  12       19.00      -28.83    144.15 o 
  28   0  12      131.33      180.19    169.38 o 
 -43   1  12     2759.38     2414.85    214.01 o 
 -41   1  12     2197.99     2522.66    306.32 o 
 -39   1  12     2392.73     2808.96    215.23 o 
 -37   1  12       30.40       47.19     74.11 o 
 -35   1  12      446.13      347.86     80.95 o 
 -33   1  12      275.86      139.80     72.05 o 
 -31   1  12     1473.24     1553.78    151.32 o 
 -29   1  12      293.88      406.11     74.52 o 
 -27   1  12        8.03      102.36     59.32 o 
 -25   1  12      847.67      928.27     68.84 o 
 -23   1  12     4430.64     4432.85    111.26 o 
 -21   1  12     1617.11     2037.22     87.01 o 
 -19   1  12      118.57      144.60     40.75 o 
 -17   1  12     4629.39     4963.73    143.42 o 
 -15   1  12    14144.86    14150.48    275.60 o 
 -13   1  12      239.83      322.22     60.59 o 
 -11   1  12     5610.36     5310.09    123.26 o 
  -9   1  12      129.74      120.87     75.42 o 
  -7   1  12      329.31      366.55     38.83 o 
  -5   1  12      223.94      233.46     32.73 o 
  -3   1  12     1259.28     1356.64    114.96 o 
  -1   1  12    13843.86    13381.00    196.42 o 
   1   1  12     1544.19     1953.40     93.87 o 
   3   1  12    16308.04    16231.73    233.75 o 
   5   1  12     1088.15     1087.90     93.63 o 
   7   1  12     1313.23     1642.02     92.12 o 
   9   1  12     1423.50     1492.24     89.76 o 
  11   1  12     2707.24     2821.87    107.18 o 
  13   1  12      282.54      171.93     53.50 o 
  15   1  12      210.61      145.73     54.06 o 
  17   1  12       19.70      -32.93     73.77 o 
  19   1  12      480.25      462.81    104.39 o 
  21   1  12      203.73      253.20    124.33 o 
  23   1  12     1094.83     1034.93    141.41 o 
  25   1  12      310.90      258.14    102.99 o 
  27   1  12       51.39      155.44    105.73 o 
  29   1  12        0.51      192.53    154.96 o 
 -44   2  12      127.40      118.93    180.19 o 
 -42   2  12      337.17      381.76    131.22 o 
 -40   2  12       22.16       28.01    104.63 o 
 -38   2  12      269.75      147.76    101.93 o 
 -36   2  12      993.70      919.49    257.67 o 
 -34   2  12      240.75      286.71    100.63 o 
 -32   2  12     2856.77     3665.00    223.44 o 
 -30   2  12     1492.13     1919.03    252.27 o 
 -28   2  12     2518.23     2601.48    277.49 o 
 -26   2  12      579.04      750.68    115.26 o 
 -24   2  12      199.11      162.78     60.05 o 
 -22   2  12     2717.58     3332.13    201.84 o 
 -20   2  12      128.02      138.39     47.32 o 
 -18   2  12     1356.86     1657.02     92.26 o 
 -16   2  12     1831.14     1696.34    100.39 o 
 -14   2  12      127.59      113.62     44.32 o 
 -12   2  12     2585.24     2594.15    115.66 o 
 -10   2  12      228.96      252.03     60.34 o 
  -8   2  12      342.96      258.66     91.08 o 
  -6   2  12     2679.08     2970.34    121.21 o 
  -4   2  12      567.51      542.63     65.54 o 
  -2   2  12      277.85      264.91     48.59 o 
   0   2  12      666.18      614.18     61.72 o 
   2   2  12     2625.80     2796.98    146.85 o 
   4   2  12      160.79      214.71     50.70 o 
   6   2  12     2625.63     2709.18    101.86 o 
   8   2  12      126.27      125.95     50.45 o 
  10   2  12      404.23      268.34     56.53 o 
  12   2  12        1.35       12.37     49.29 o 
  14   2  12      363.39      456.46     93.63 o 
  16   2  12      201.34      197.98     66.50 o 
  18   2  12      543.26      671.81    163.97 o 
  20   2  12      285.73      232.90     95.53 o 
  22   2  12      302.18      290.11    104.48 o 
  24   2  12       61.60       66.55     97.49 o 
  26   2  12        8.07       74.65     99.10 o 
  28   2  12      785.82      503.46    128.22 o 
 -41   3  12      132.89      111.72    165.77 o 
 -39   3  12     1107.48      745.99    194.61 o 
 -37   3  12      238.32      282.54    114.59 o 
 -35   3  12        8.58        1.66     94.18 o 
 -33   3  12     1397.27     1672.25    354.97 o 
 -31   3  12      391.53      583.93    154.96 o 
 -29   3  12     1626.84     1571.79    181.99 o 
 -27   3  12      609.18      650.23    105.18 o 
 -25   3  12      540.09      460.76     75.97 o 
 -23   3  12      561.89      579.90     78.91 o 
 -21   3  12      839.64      997.37    129.32 o 
 -19   3  12     1020.33      932.68    112.29 o 
 -17   3  12      108.78      119.96     53.57 o 
 -15   3  12      604.83      447.96    134.47 o 
 -13   3  12      181.09      175.12     56.05 o 
 -11   3  12     2243.38     2604.05    155.38 o 
  -9   3  12       31.31      154.18     68.39 o 
  -7   3  12      687.28      714.56    216.23 o 
  -5   3  12      363.24      242.74    124.33 o 
  -3   3  12       27.63      -34.18     43.79 o 
  -1   3  12     4011.69     3836.72    138.15 o 
   1   3  12     2507.86     2422.74    126.59 o 
   3   3  12     1214.49      954.12     87.41 o 
   5   3  12     1699.13     1571.26    205.42 o 
   7   3  12      283.76      447.98     98.08 o 
   9   3  12      600.70      430.02    136.94 o 
  11   3  12      647.99      609.17    115.32 o 
  13   3  12      179.85      245.60    218.03 o 
  15   3  12       32.98      -70.81     70.81 o 
  17   3  12     2670.09     2799.96    189.83 o 
  19   3  12      726.86      773.22    122.00 o 
  21   3  12      778.67      873.64    135.06 o 
  23   3  12     1805.37     1726.22    345.96 o 
  25   3  12        0.38      127.42    106.94 o 
  27   3  12     1115.95     1045.10    219.83 o 
 -36   4  12     1508.13     1624.33    178.39 o 
 -34   4  12      206.16      286.34    111.78 o 
 -32   4  12        9.06      -18.93     90.44 o 
 -30   4  12       68.54      152.61     87.67 o 
 -28   4  12     1218.43     1211.78    207.22 o 
 -26   4  12      107.25      144.79     69.33 o 
 -24   4  12        4.89       90.46     64.55 o 
 -22   4  12      295.50      238.91     65.86 o 
 -20   4  12        0.00        2.90     56.70 o 
 -18   4  12      885.71      743.90     88.76 o 
 -16   4  12     1246.17     1140.27     98.47 o 
 -14   4  12     2722.41     2607.39    130.95 o 
 -12   4  12     3192.29     2942.82    164.23 o 
 -10   4  12      211.07      215.05    104.51 o 
  -8   4  12     5826.08     5331.08    209.67 o 
  -6   4  12      250.74      340.85     87.23 o 
  -4   4  12     1330.53     1431.44    136.17 o 
  -2   4  12      105.67      177.87     77.89 o 
   0   4  12      760.19      824.21     85.88 o 
   2   4  12      145.78      150.06     82.70 o 
   4   4  12      567.23      378.15     73.38 o 
   6   4  12        1.54       27.94     61.31 o 
   8   4  12     2286.97     2182.87    137.21 o 
  10   4  12       52.76      126.13    129.74 o 
  12   4  12      635.32      563.96    115.76 o 
  14   4  12       40.68       33.64     83.98 o 
  16   4  12      390.09      399.94    104.39 o 
  18   4  12      184.12      176.59    129.74 o 
  20   4  12      382.31      176.59    140.55 o 
  22   4  12       15.44      104.51    140.55 o 
 -33   5  12     2756.73     3009.17    317.13 o 
 -31   5  12      104.08      137.22    113.52 o 
 -29   5  12     1419.60     1732.17    170.73 o 
 -27   5  12      428.48      371.19    174.78 o 
 -25   5  12       36.80        2.11     65.73 o 
 -23   5  12      101.41      150.38     73.88 o 
 -21   5  12     1818.58     1926.29    135.01 o 
 -19   5  12      397.10      550.64     86.30 o 
 -17   5  12     1335.50     1363.51    116.47 o 
 -15   5  12     1680.60     1546.89    151.48 o 
 -13   5  12        0.61      -29.42     77.44 o 
 -11   5  12     1809.53     1867.01    159.57 o 
  -9   5  12     6356.28     6373.72    250.46 o 
  -7   5  12       67.32       33.03     74.43 o 
  -5   5  12        6.57        1.53     73.60 o 
  -3   5  12     1701.25     1859.19    163.99 o 
  -1   5  12        2.04      -11.04     77.89 o 
   1   5  12       25.29      -41.26     75.31 o 
   3   5  12      643.53      571.37     88.12 o 
   5   5  12      417.07      420.92    169.71 o 
   7   5  12      359.44      307.55     80.11 o 
   9   5  12       79.75      -53.06     63.20 o 
  11   5  12      137.82      131.34     73.57 o 
  13   5  12      466.28      462.52     92.13 o 
  15   5  12      280.19      258.75     87.61 o 
  19   5  12       61.63      -61.26    129.74 o 
 -28   6  12      467.47      529.76    176.59 o 
 -26   6  12      548.04      543.52    122.24 o 
 -24   6  12       40.28      -32.19     73.38 o 
 -22   6  12     6518.39     6811.83    229.19 o 
 -20   6  12      556.45      498.82     93.31 o 
 -18   6  12     5960.25     6052.32    206.14 o 
 -16   6  12       98.96       19.50     84.86 o 
 -14   6  12      232.81      212.62    111.72 o 
 -12   6  12       19.61      -81.07     81.07 o 
 -10   6  12     2639.21     2931.26    190.47 o 
  -8   6  12      415.90      322.69    103.90 o 
  -6   6  12      478.62      666.00    185.60 o 
  -4   6  12        4.96      137.30     88.75 o 
  -2   6  12       35.23       99.23     88.30 o 
   0   6  12       11.14        9.09     83.98 o 
   2   6  12     2034.87     2108.57    372.99 o 
   4   6  12       31.40      -11.02    115.32 o 
   6   6  12     3221.11     3454.05    216.47 o 
   8   6  12      453.58      483.47    124.73 o 
  10   6  12      904.33      867.88    111.21 o 
  12   6  12      118.65      -26.61     75.11 o 
  14   6  12      694.81      615.72    103.26 o 
  16   6  12      429.90      436.06    194.61 o 
 -19   7  12        0.36       30.50    102.17 o 
 -17   7  12       18.00      -61.26    140.55 o 
 -15   7  12      292.74      266.96    114.92 o 
 -13   7  12     1233.28      832.35    143.96 o 
 -11   7  12        1.55        2.18     95.24 o 
  -9   7  12      370.92      377.92    281.10 o 
  -7   7  12     1088.37     1456.88    372.99 o 
  -5   7  12       55.72       83.70    101.07 o 
  -3   7  12     1082.73     1197.35    155.38 o 
  -1   7  12      166.29       13.82    100.63 o 
   1   7  12       67.48       32.43    118.93 o 
   3   7  12      390.76      252.27    147.76 o 
   5   7  12      394.20      295.51    162.17 o 
 -43   1  13      727.19      631.99    209.02 o 
 -41   1  13       12.55       14.21    120.73 o 
 -39   1  13     1332.15     1446.45    174.78 o 
 -37   1  13        0.07        3.13     87.67 o 
 -35   1  13     1192.54     1414.76    124.70 o 
 -33   1  13     2879.77     3406.98    159.63 o 
 -31   1  13        5.94       66.00     64.60 o 
 -29   1  13     5875.65     6276.06    226.75 o 
 -27   1  13      157.10      160.06     49.01 o 
 -25   1  13      802.42      831.07     66.61 o 
 -23   1  13       31.48       30.63     47.23 o 
 -21   1  13       56.23        6.61     52.34 o 
 -19   1  13     1237.63     1378.34    100.04 o 
 -17   1  13      412.16      431.23     66.16 o 
 -15   1  13     2292.74     2316.61    120.30 o 
 -13   1  13      975.55      866.70     83.47 o 
 -11   1  13     9800.17     9444.30    291.05 o 
  -9   1  13      193.96      184.74     64.33 o 
  -7   1  13      795.60      780.86     54.70 o 
  -5   1  13     9200.06     8552.70    137.26 o 
  -3   1  13      482.84      442.74     56.56 o 
  -1   1  13    28212.04    27068.60    419.53 o 
   1   1  13      447.75      507.09     71.44 o 
   3   1  13      816.12      889.83     75.02 o 
   5   1  13        1.12      103.98     46.69 o 
   7   1  13      550.85      664.47     70.45 o 
   9   1  13     1728.11     1780.99    100.35 o 
  11   1  13      117.47      113.28     53.11 o 
  13   1  13      104.11       26.25     50.41 o 
  15   1  13      475.26      306.19     64.25 o 
  17   1  13      113.79      181.99     94.29 o 
  19   1  13     1113.23     1168.92    141.00 o 
  21   1  13      235.05      161.00    105.55 o 
  23   1  13     1218.52     1101.92    151.48 o 
  25   1  13      268.53      202.47    111.72 o 
  27   1  13      974.89     1016.27    227.04 o 
 -42   2  13        0.38      -10.81    169.38 o 
 -40   2  13     2176.71     2605.55    309.93 o 
 -38   2  13       29.87      -94.92     94.92 o 
 -36   2  13       52.82        6.89     87.67 o 
 -34   2  13      440.50      381.37    108.10 o 
 -32   2  13     3840.14     4014.94    206.41 o 
 -30   2  13      338.14      313.63    109.92 o 
 -28   2  13      937.86     1110.14    209.02 o 
 -26   2  13     1386.84     1207.98    101.20 o 
 -24   2  13       42.93      109.03     60.71 o 
 -22   2  13     5414.52     5490.42    165.62 o 
 -20   2  13       10.81       23.12     45.80 o 
 -18   2  13      816.25      892.53     88.57 o 
 -16   2  13     3277.84     3355.20    139.29 o 
 -14   2  13       68.29       33.40     51.93 o 
 -12   2  13     6497.06     6223.97    176.37 o 
 -10   2  13     4011.69     3685.68    138.49 o 
  -8   2  13      325.86      371.75     96.97 o 
  -6   2  13      795.34      922.82     87.41 o 
  -4   2  13      986.67      936.82     74.22 o 
  -2   2  13     5356.03     5313.13    181.86 o 
   0   2  13     1402.33     1403.59     89.04 o 
   2   2  13     2119.23     2380.77    108.05 o 
   4   2  13       54.47      111.61     60.05 o 
   6   2  13      507.43      525.26     88.17 o 
   8   2  13      956.51     1066.47     84.84 o 
  10   2  13     9100.65     9445.50    264.76 o 
  12   2  13        0.23       82.02     54.31 o 
  14   2  13     1007.34     1216.49     94.03 o 
  16   2  13      121.86       69.16     68.41 o 
  18   2  13     1249.51     1148.22    282.90 o 
  20   2  13       84.53      185.12     96.43 o 
  22   2  13     1470.34     1741.18    171.88 o 
  24   2  13       63.39       -8.48    216.23 o 
  26   2  13      953.56      933.38    219.83 o 
 -39   3  13      302.77      482.86    156.77 o 
 -37   3  13      992.22     1453.06    171.32 o 
 -35   3  13      121.93       80.64    133.34 o 
 -33   3  13      649.12      368.93    105.55 o 
 -31   3  13     1136.98     1214.08    147.73 o 
 -29   3  13      303.72      252.48    189.20 o 
 -27   3  13       82.09       94.90    102.71 o 
 -25   3  13      264.07      244.12     71.42 o 
 -23   3  13      101.29      145.01     62.14 o 
 -21   3  13      263.92      145.23     60.71 o 
 -19   3  13     1142.99     1205.74    139.79 o 
 -17   3  13     2407.04     2485.67    166.78 o 
 -15   3  13     1731.41     1627.03    230.64 o 
 -13   3  13     1109.97     1358.91    129.66 o 
 -11   3  13     1039.41      789.37    104.39 o 
  -9   3  13     1619.03     1460.08    131.22 o 
  -7   3  13      220.87      273.58    106.31 o 
  -5   3  13      437.98      603.78     92.99 o 
  -3   3  13      233.79      308.50     61.82 o 
  -1   3  13     4653.07     4903.35    239.87 o 
   1   3  13     4759.93     4299.69    199.53 o 
   3   3  13      224.78      194.79     62.45 o 
   5   3  13     3352.74     3845.05    147.67 o 
   7   3  13      855.65      641.48    154.96 o 
   9   3  13      165.31       86.72     77.04 o 
  11   3  13      249.64      182.07     87.67 o 
  13   3  13      958.19      909.58    124.79 o 
  15   3  13        1.28       29.64     95.50 o 
  17   3  13      325.98      418.04    147.76 o 
  19   3  13      581.60      583.82    180.19 o 
  21   3  13       23.80       10.81    126.13 o 
  23   3  13        1.93      -82.89    126.13 o 
 -36   4  13       11.24       -6.38     99.28 o 
 -34   4  13     2604.35     2572.73    441.47 o 
 -32   4  13       28.65        0.15     90.44 o 
 -30   4  13     3990.79     4740.16    228.06 o 
 -28   4  13        2.03       14.13     81.43 o 
 -26   4  13      144.03       77.04     64.78 o 
 -24   4  13       44.40      118.53     66.95 o 
 -22   4  13     2095.64     2350.85    143.08 o 
 -20   4  13      103.62       58.74     61.05 o 
 -18   4  13      580.30      626.03    143.31 o 
 -16   4  13     1511.07     1316.71    234.25 o 
 -14   4  13      132.96      130.38     78.50 o 
 -12   4  13      115.06      103.65     80.24 o 
 -10   4  13     1842.93     2208.21    216.23 o 
  -8   4  13     2691.10     2804.64    216.23 o 
  -6   4  13     1611.10     1911.26    158.89 o 
  -4   4  13      106.62       32.68     73.37 o 
  -2   4  13        5.89      -18.27     79.28 o 
   0   4  13      625.35      515.06     81.09 o 
   2   4  13     1730.92     1899.30    148.67 o 
   4   4  13     1477.40     1470.80    114.57 o 
   6   4  13     3081.02     3274.37    273.01 o 
   8   4  13      133.87      189.35     70.90 o 
  10   4  13        1.01      -66.39     66.39 o 
  12   4  13     1071.38     1073.93    205.42 o 
  14   4  13      798.38      819.16    181.99 o 
  16   4  13     2199.60     2454.19    288.30 o 
  18   4  13      263.77      237.85    140.55 o 
  20   4  13     1921.25     1881.18    255.87 o 
 -33   5  13     2850.52     2767.72    306.32 o 
 -31   5  13      142.96      255.87    151.36 o 
 -29   5  13     2949.25     2879.92    211.51 o 
 -27   5  13       18.68      -82.73    109.92 o 
 -25   5  13       49.98       44.78     75.92 o 
 -23   5  13      973.30     1013.92    128.56 o 
 -21   5  13      515.36      562.78     88.00 o 
 -19   5  13     5522.26     5795.52    192.92 o 
 -17   5  13      317.21      223.69     73.57 o 
 -15   5  13      472.54      333.35    101.93 o 
 -13   5  13     1758.06     1678.80    192.80 o 
 -11   5  13      243.56      423.54    101.55 o 
  -9   5  13       86.68       62.22     80.48 o 
  -7   5  13      580.70      588.74    109.97 o 
  -5   5  13      819.71      789.60    122.24 o 
  -3   5  13      179.68       23.85     84.69 o 
  -1   5  13      775.85      678.74    118.31 o 
   1   5  13     2911.27     2716.86    228.84 o 
   3   5  13     1188.66     1424.26    155.38 o 
   5   5  13     2098.01     2325.86    147.74 o 
   7   5  13     1137.19     1115.90    118.37 o 
   9   5  13      800.33      773.42    103.30 o 
  11   5  13       38.57       81.63     78.45 o 
  13   5  13      474.69      375.25     90.99 o 
  15   5  13        6.91      -72.74     74.02 o 
 -26   6  13      188.96      234.25    147.76 o 
 -24   6  13      443.98      277.78    187.40 o 
 -22   6  13        5.24      -40.48     75.57 o 
 -20   6  13       36.81       95.92     79.78 o 
 -18   6  13       21.83       25.28    112.14 o 
 -16   6  13      394.59      424.21     87.76 o 
 -14   6  13       21.10      149.53     89.89 o 
 -12   6  13      722.00      805.93    130.33 o 
 -10   6  13      263.17      226.33    102.05 o 
  -8   6  13        0.43      -35.88     83.98 o 
  -6   6  13      224.64      315.71    107.37 o 
  -4   6  13      690.09      808.73    129.01 o 
  -2   6  13       89.42      114.53     93.98 o 
   0   6  13      604.58      584.96    120.34 o 
   2   6  13      623.68      879.45    167.58 o 
   4   6  13      325.23      329.39    114.59 o 
   6   6  13      686.73      595.49    162.17 o 
   8   6  13       75.61      -75.31     97.89 o 
  10   6  13       28.01       86.63     79.63 o 
  12   6  13        0.01      198.21    162.17 o 
 -42   0  14       50.93       10.81    162.17 o 
 -40   0  14     1254.40     1509.99    255.87 o 
 -38   0  14       31.91        7.21    147.76 o 
 -36   0  14      276.36      288.30    158.57 o 
 -34   0  14        8.34      -50.45    118.93 o 
 -32   0  14     2953.68     3679.48    270.29 o 
 -28   0  14     4904.11     4994.87    299.12 o 
 -26   0  14     4173.11     4602.05    284.70 o 
 -24   0  14     1366.12      955.01    165.77 o 
 -22   0  14     1270.37     1153.22    172.98 o 
 -20   0  14        4.43       72.08    111.72 o 
 -18   0  14     4426.47     5052.92    437.86 o 
 -16   0  14     9491.22    10430.98    583.82 o 
 -14   0  14        0.92       -8.56     59.74 o 
 -12   0  14     5277.40     5281.47    188.64 o 
 -10   0  14     4540.90     4190.92    171.44 o 
  -8   0  14      698.78      713.59     93.87 o 
  -6   0  14     5160.90     5119.90    144.66 o 
  -4   0  14    10204.12    10051.78    202.44 o 
  -2   0  14    14770.40    14503.36    333.37 o 
   0   0  14     2439.39     2818.17    230.64 o 
   2   0  14    16600.76    16608.26    357.98 o 
   4   0  14     2477.65     2490.91    156.69 o 
   6   0  14      812.68      890.13    112.35 o 
   8   0  14        1.19      100.36     74.88 o 
  10   0  14       58.15       90.47     72.32 o 
  12   0  14     2043.21     1388.79    135.89 o 
  14   0  14       24.86       21.90     82.79 o 
  16   0  14     1775.03     1603.69    212.62 o 
  18   0  14     3876.79     3589.39    281.10 o 
  20   0  14       30.92        0.00    140.55 o 
  22   0  14     4693.76     5322.81    349.57 o 
  24   0  14      260.64      500.93    187.40 o 
 -41   1  14      860.01     1077.03    479.31 o 
 -39   1  14       75.36      137.60    111.72 o 
 -37   1  14      427.19      304.13    174.78 o 
 -35   1  14     1985.17     2331.57    192.28 o 
 -33   1  14      309.96      173.18     94.18 o 
 -31   1  14     2380.35     2664.72    401.82 o 
 -29   1  14      598.32      468.99     94.18 o 
 -27   1  14      323.42      327.52    102.03 o 
 -25   1  14        1.20       41.56     57.80 o 
 -23   1  14       45.24      -18.85     57.28 o 
 -21   1  14      365.99      311.06     72.47 o 
 -19   1  14      509.47      486.83    103.55 o 
 -17   1  14     7466.25     7669.33    195.54 o 
 -15   1  14      567.58      397.27     70.50 o 
 -13   1  14     8193.41     7785.44    330.99 o 
 -11   1  14      662.86      623.39     78.66 o 
  -9   1  14     1917.45     1904.50    145.65 o 
  -7   1  14      902.55      866.84    122.71 o 
  -5   1  14     1941.43     2033.22    114.76 o 
  -3   1  14      301.86      322.70     44.61 o 
  -1   1  14        2.15       -0.69     38.26 o 
   1   1  14      672.85      894.27    107.15 o 
   3   1  14       19.11       32.68     47.32 o 
   5   1  14       15.68       -8.79     47.54 o 
   7   1  14     2448.38     2847.01    113.84 o 
   9   1  14      970.36     1275.02     93.26 o 
  11   1  14     4588.95     4944.89    234.07 o 
  13   1  14     4673.44     4741.42    148.15 o 
  15   1  14     1568.16     1403.11    133.92 o 
  17   1  14      988.79     1081.52    153.16 o 
  19   1  14        3.69       35.63     89.08 o 
  21   1  14     1141.60     1255.74    196.41 o 
  23   1  14      141.04      195.92    174.78 o 
  25   1  14      424.93      598.23    198.21 o 
 -40   2  14      129.46      130.02    113.20 o 
 -38   2  14       39.12       94.45    109.49 o 
 -36   2  14      827.80      543.25    124.79 o 
 -34   2  14     1535.14     1797.14    252.27 o 
 -32   2  14     1254.63     1187.55    142.63 o 
 -30   2  14      451.39      438.81    101.84 o 
 -28   2  14      486.00      266.13     91.63 o 
 -26   2  14       38.65       34.66     76.32 o 
 -24   2  14      127.96      177.60     82.89 o 
 -22   2  14      932.61     1000.07     96.30 o 
 -20   2  14        2.92       85.07     58.93 o 
 -18   2  14        0.87       22.97     58.85 o 
 -16   2  14       42.55       12.79     64.09 o 
 -14   2  14      614.73      559.25     79.97 o 
 -12   2  14     2013.37     2004.85    125.80 o 
 -10   2  14      681.49      661.58    147.44 o 
  -8   2  14     1917.73     2004.19    137.72 o 
  -6   2  14      246.15      173.54     60.84 o 
  -4   2  14     1303.95     1311.70    130.04 o 
  -2   2  14      181.00      181.65     50.58 o 
   0   2  14      214.49      254.45     56.07 o 
   2   2  14       92.34      186.78     53.51 o 
   4   2  14      572.16      654.90    136.94 o 
   6   2  14       15.33       72.36     63.02 o 
   8   2  14      113.59       85.02     66.32 o 
  10   2  14      181.59       94.82     58.34 o 
  12   2  14      807.88      864.83     85.30 o 
  14   2  14      465.38      448.47    113.40 o 
  16   2  14     1401.09     1280.00    150.28 o 
  18   2  14       28.84      -13.73     86.53 o 
  20   2  14      551.23      664.99    137.54 o 
  22   2  14       24.40        7.65    104.39 o 
  24   2  14      102.78       54.06    169.38 o 
 -37   3  14        3.55      -66.06    135.14 o 
 -35   3  14     1265.17     1164.35    152.83 o 
 -33   3  14     1682.31     2047.63    180.71 o 
 -31   3  14       45.81      -21.62     91.90 o 
 -29   3  14      992.67      872.80    128.67 o 
 -27   3  14      117.64      115.67     95.05 o 
 -25   3  14      654.40      604.60     89.42 o 
 -23   3  14     1396.04     1160.48    129.89 o 
 -21   3  14      123.64      170.13     85.34 o 
 -19   3  14      199.43      144.33     75.31 o 
 -17   3  14       65.48       27.03     70.13 o 
 -15   3  14      437.30      302.24     82.79 o 
 -13   3  14      350.18      160.55     75.31 o 
 -11   3  14      362.06      194.89     80.24 o 
  -9   3  14       98.30       78.45     70.13 o 
  -7   3  14      303.09      284.22     90.10 o 
  -5   3  14      577.08      506.62    104.51 o 
  -3   3  14      632.97      707.11     81.20 o 
  -1   3  14     2914.52     2870.45    132.03 o 
   1   3  14      357.98      426.12    170.94 o 
   3   3  14     1016.19      974.35     95.23 o 
   5   3  14     1292.54     1489.35    113.34 o 
   7   3  14       32.39      -39.64    111.72 o 
   9   3  14      799.69      750.49    162.17 o 
  11   3  14     1533.78     1646.97    437.86 o 
  13   3  14       57.03       67.67     85.34 o 
  15   3  14     1221.92     1159.66    227.04 o 
  17   3  14      983.59     1257.73    223.44 o 
  19   3  14      156.69      356.78    162.17 o 
 -34   4  14        3.65       26.24     99.28 o 
 -32   4  14      104.85       55.55    171.18 o 
 -30   4  14      106.90       28.78    102.71 o 
 -28   4  14     1145.15     1119.89    141.27 o 
 -26   4  14      467.34      395.64     84.60 o 
 -24   4  14      227.01      211.76     73.75 o 
 -22   4  14        0.73       91.00     80.48 o 
 -20   4  14      140.37      201.81    100.91 o 
 -18   4  14      328.99      164.21    122.53 o 
 -16   4  14      762.52      772.25    115.76 o 
 -14   4  14      278.79      244.23     87.46 o 
 -12   4  14      948.52      796.61    113.20 o 
 -10   4  14       31.07       69.77     77.44 o 
  -8   4  14      170.46      152.37     80.48 o 
  -6   4  14       11.27       -8.70     71.81 o 
  -4   4  14      937.46      752.91    176.59 o 
  -2   4  14     1704.53     1603.04    506.33 o 
   0   4  14     1832.53     1730.34    208.84 o 
   2   4  14       35.85       27.63     62.45 o 
   4   4  14      302.53      280.21     75.24 o 
   6   4  14      770.34      600.67     88.39 o 
   8   4  14       78.33       57.29     69.27 o 
  10   4  14      397.32      421.32     84.15 o 
  12   4  14       85.81      194.61    140.55 o 
  14   4  14       65.83       90.10    147.76 o 
  16   4  14        4.61       21.62    136.94 o 
 -31   5  14      910.48     1037.89    216.23 o 
 -29   5  14        0.12       79.28    136.94 o 
 -27   5  14      101.08       90.66     96.73 o 
 -25   5  14      276.42      372.26     91.78 o 
 -23   5  14     1508.03     1226.36    174.78 o 
 -21   5  14       21.05       53.34     95.53 o 
 -19   5  14     2648.65     2669.63    199.93 o 
 -17   5  14       31.04       68.17     89.15 o 
 -15   5  14       98.42      153.49     89.15 o 
 -13   5  14        7.88       -9.82     74.65 o 
 -11   5  14     2463.21     2597.86    261.28 o 
  -9   5  14      176.34      253.17    101.07 o 
  -7   5  14     3081.72     3182.70    197.42 o 
  -5   5  14        0.14       34.46    104.51 o 
  -3   5  14      699.59      635.69    120.06 o 
  -1   5  14      220.47      177.14     89.15 o 
   1   5  14      131.33       90.73     86.19 o 
   3   5  14      681.22      492.97    113.20 o 
   5   5  14      583.09      409.01     92.17 o 
   7   5  14       47.90       30.89     91.37 o 
   9   5  14        0.63      -52.21     68.68 o 
  11   5  14        0.60       31.39     72.63 o 
  13   5  14       99.51      176.59    158.57 o 
 -24   6  14     1585.13     1943.50    187.28 o 
 -22   6  14      226.56      136.94    162.17 o 
 -20   6  14     2300.48     2205.53    281.10 o 
 -18   6  14      355.97      209.02    158.57 o 
 -16   6  14      280.42      127.46    100.05 o 
 -14   6  14     1126.00     1020.51    147.73 o 
 -12   6  14     1301.80      978.78    144.65 o 
 -10   6  14     2854.60     2981.68    220.12 o 
  -8   6  14     1190.92     1425.19    162.14 o 
  -6   6  14      834.45      596.31    122.63 o 
  -4   6  14      309.10      330.54    108.64 o 
  -2   6  14       15.22      131.81    101.55 o 
   0   6  14      659.07      471.12    142.35 o 
   2   6  14       88.08       91.56    102.99 o 
   4   6  14     2307.60     2227.15    291.91 o 
 -41   1  15      600.57      162.17    176.59 o 
 -39   1  15       49.36      -75.68    151.36 o 
 -27   1  15      130.47      199.98     69.90 o 
 -25   1  15      694.04      525.26     80.93 o 
 -23   1  15     1254.58     1334.51    105.99 o 
 -21   1  15     1466.61     1340.48    106.65 o 
 -19   1  15     1130.50     1282.00    125.09 o 
 -17   1  15     2588.05     2453.41    227.46 o 
 -15   1  15     1724.03     1976.40    168.68 o 
 -13   1  15     1824.94     1833.55    120.16 o 
 -11   1  15     1176.44     1126.88     98.03 o 
  -9   1  15       13.66      -47.02     47.02 o 
  -7   1  15     2695.44     2730.30    168.71 o 
  -5   1  15       87.31       72.09     46.20 o 
  -3   1  15      270.16      249.08     50.22 o 
  -1   1  15      808.33      856.85     75.80 o 
   1   1  15      197.49      221.29     53.12 o 
   3   1  15      182.85      141.59     63.05 o 
   5   1  15      388.33      403.53     84.27 o 
   7   1  15     2672.61     2647.30    120.16 o 
   9   1  15     3516.04     3679.67    133.97 o 
  11   1  15     1207.10     1382.57    102.99 o 
  13   1  15       11.90        6.16     59.42 o 
  15   1  15      332.25      588.58    113.91 o 
  17   1  15      629.42      657.94    132.51 o 
  19   1  15     1464.78     1515.09    189.20 o 
  21   1  15     1471.62     1626.95    177.89 o 
  23   1  15      447.32      619.85    198.21 o 
 -40   2  15      281.46      255.87    169.38 o 
 -38   2  15       14.60       14.42    151.36 o 
 -36   2  15      330.58       67.40    200.01 o 
 -34   2  15     1913.85     2108.22    259.47 o 
 -32   2  15      295.76      324.34    151.36 o 
 -30   2  15     1881.04     1711.81    219.83 o 
 -28   2  15      265.19      151.36    115.32 o 
 -26   2  15      386.90      374.56     95.33 o 
 -24   2  15      302.67      226.49     73.44 o 
 -22   2  15      218.83      116.83     66.38 o 
 -20   2  15      559.74      460.59    106.34 o 
 -18   2  15      505.27      578.91     85.56 o 
 -16   2  15      168.18       36.48     60.96 o 
 -14   2  15      102.44      126.61     60.41 o 
 -12   2  15       35.97      -11.40     55.49 o 
 -10   2  15     3172.18     3169.78    145.04 o 
  -8   2  15        4.26       74.32     60.35 o 
  -6   2  15     5109.20     4950.20    167.72 o 
  -4   2  15     2291.02     2365.92    121.71 o 
  -2   2  15     7898.06     7527.95    212.11 o 
   0   2  15       50.99       91.25     55.66 o 
   2   2  15       71.40      101.11     51.20 o 
   4   2  15     2298.99     2436.23    117.34 o 
   6   2  15       51.96      183.01     87.67 o 
   8   2  15      765.62      701.45     97.66 o 
  10   2  15     1710.00     2167.12    318.24 o 
  12   2  15      425.72      377.29     85.78 o 
  14   2  15      997.26     1324.40    218.03 o 
  16   2  15       16.96      -36.04    115.32 o 
  18   2  15     2459.41     2340.18    196.89 o 
  20   2  15     2279.98     2753.30    295.51 o 
  22   2  15     1191.61      706.34    201.81 o 
 -37   3  15        8.15      -60.20    107.74 o 
 -35   3  15      532.03      375.56    119.69 o 
 -33   3  15      233.33      345.96    151.36 o 
 -31   3  15      615.84      414.44    162.17 o 
 -29   3  15      882.76      630.67    165.77 o 
 -27   3  15       54.96      184.50     90.44 o 
 -25   3  15       23.38        5.90     87.23 o 
 -23   3  15     1512.67     1589.63    152.64 o 
 -21   3  15      222.34      232.62     90.22 o 
 -19   3  15     1182.01     1358.09    141.41 o 
 -17   3  15      885.46      780.74    174.78 o 
 -15   3  15     1481.16     1358.31    138.44 o 
 -13   3  15      704.86      753.48    112.04 o 
 -11   3  15      466.50      363.12     93.51 o 
  -9   3  15     3269.45     3022.72    300.92 o 
  -7   3  15        5.18       68.23     74.43 o 
  -5   3  15     1005.10      905.38    135.14 o 
  -3   3  15       27.27      -49.25     67.54 o 
  -1   3  15      160.79       35.90     56.61 o 
   1   3  15      129.53       68.93     79.74 o 
   3   3  15      341.86      359.51     75.39 o 
   5   3  15      940.53      744.47    194.16 o 
   7   3  15      653.13      614.79     88.85 o 
   9   3  15     2900.24     2800.15    288.30 o 
  11   3  15     1470.88     1485.55    335.15 o 
  13   3  15     1956.37     1717.25    340.56 o 
  15   3  15      258.53      345.96    154.96 o 
  17   3  15        8.44      136.94    136.94 o 
 -34   4  15     2754.63     3412.80    342.36 o 
 -30   4  15        8.06       93.70    122.53 o 
 -28   4  15     1024.63     1081.14    194.61 o 
 -26   4  15      183.61      195.99     99.28 o 
 -24   4  15     3843.24     3786.01    205.99 o 
 -22   4  15      401.86      243.78    100.44 o 
 -20   4  15     1663.32     1664.51    277.49 o 
 -18   4  15      122.30      142.86     91.90 o 
 -16   4  15       13.83       57.13     76.94 o 
 -14   4  15       18.09       56.31     79.65 o 
 -12   4  15     1887.81     2144.84    173.06 o 
 -10   4  15       46.47       70.50     79.65 o 
  -8   4  15     1432.25     1480.99    191.00 o 
  -6   4  15      473.05      439.46    103.00 o 
  -4   4  15      606.45      333.71    101.55 o 
  -2   4  15      505.62      391.12     95.33 o 
   0   4  15     2953.33     2574.58    454.08 o 
   2   4  15      442.37      424.13     81.20 o 
   4   4  15     1547.97     1588.04    145.54 o 
   6   4  15      105.94       79.14     66.67 o 
   8   4  15        8.63       65.00     69.27 o 
  10   4  15       71.71      160.05     78.45 o 
  12   4  15     1558.45     1460.97    173.62 o 
  14   4  15       27.43      111.72    154.96 o 
 -25   5  15      189.90      241.45    158.57 o 
 -23   5  15     1990.62     1828.04    396.42 o 
 -21   5  15       12.38       61.02     92.64 o 
 -19   5  15      207.34      132.75     90.91 o 
 -17   5  15      476.94      503.53    136.94 o 
 -15   5  15      248.90      173.34    100.41 o 
 -13   5  15      677.00      787.65    128.67 o 
 -11   5  15     1548.79     1543.19    414.44 o 
  -9   5  15     1511.11     1436.37    236.05 o 
  -7   5  15     1348.94     1553.85    383.80 o 
  -5   5  15     1005.53      760.82    127.93 o 
  -3   5  15      325.44      323.81    136.94 o 
  -1   5  15      178.39      123.54    102.71 o 
   1   5  15      211.83      178.01     95.93 o 
   3   5  15      312.05      271.33    105.18 o 
   5   5  15       17.30       47.27     69.37 o 
   7   5  15       68.34      132.35     78.84 o 
   9   5  15      482.26      129.74    165.77 o 
  11   5  15      319.80      180.19    162.17 o 
 -28   0  16      256.28      295.51    144.15 o 
 -26   0  16      325.75      472.10    151.36 o 
 -22   0  16       25.57       28.83    118.93 o 
 -20   0  16        1.09       50.45    115.32 o 
 -16   0  16      114.99      180.19    133.34 o 
 -14   0  16     1787.40     2097.41    245.06 o 
 -12   0  16      999.75      936.99    183.79 o 
  -8   0  16     5296.37     4441.94    398.22 o 
  -6   0  16     4396.08     4493.73    373.70 o 
  -4   0  16      814.28      852.66    118.41 o 
  -2   0  16       67.91      109.91     54.85 o 
   0   0  16      776.68      816.22     84.99 o 
   2   0  16        4.51       82.89    118.93 o 
   4   0  16       59.19       -4.69     80.24 o 
   6   0  16     3317.68     3280.41    192.23 o 
   8   0  16        6.05       43.25     85.11 o 
  10   0  16     4326.98     4785.85    302.72 o 
  12   0  16     3901.17     3769.58    281.10 o 
  14   0  16     1754.04     2122.64    259.47 o 
  16   0  16      887.67      897.35    194.61 o 
  18   0  16      315.22      342.36    162.17 o 
 -27   1  16      692.91      761.29    136.94 o 
 -25   1  16     1292.94     1161.77    137.61 o 
 -23   1  16     1158.80     1050.11    192.80 o 
 -21   1  16      735.91     1019.46    179.13 o 
 -19   1  16      770.17      792.33     96.10 o 
 -17   1  16      672.34      741.09    112.43 o 
 -15   1  16     1206.55     1017.74    152.39 o 
 -13   1  16      403.01      331.20     84.86 o 
 -11   1  16      698.33      611.07    134.58 o 
  -9   1  16     1562.71     1656.50    119.24 o 
  -7   1  16     6186.67     5233.21    337.34 o 
  -5   1  16     1081.50     1008.54    140.96 o 
  -3   1  16     1531.01     1532.13     95.52 o 
  -1   1  16      209.63      162.01     53.16 o 
   1   1  16      128.85      206.36     56.62 o 
   3   1  16     1384.44     1209.96    293.71 o 
   5   1  16      406.96      464.17     86.14 o 
   7   1  16      974.37      957.47    140.96 o 
   9   1  16      232.73      197.62     77.16 o 
  11   1  16      371.61      358.80    116.58 o 
  13   1  16     1985.82     1858.92    204.01 o 
  15   1  16      193.90      234.12    105.73 o 
  17   1  16      287.79      280.01    181.99 o 
  19   1  16      155.25      237.85    165.77 o 
 -34   2  16      217.21      245.06    154.96 o 
 -32   2  16       84.85       68.47    129.74 o 
 -30   2  16      235.13       86.49    129.74 o 
 -28   2  16      247.18      151.94     94.18 o 
 -26   2  16       22.19      -29.45     81.43 o 
 -24   2  16     3076.92     3244.01    243.26 o 
 -22   2  16      140.99      188.26     75.24 o 
 -20   2  16     1844.57     1809.77    129.00 o 
 -18   2  16        5.45      -35.65     59.47 o 
 -16   2  16      420.61      538.46    120.12 o 
 -14   2  16      277.68      263.23     70.70 o 
 -12   2  16      298.31      249.28     70.99 o 
 -10   2  16      783.33      807.89    168.34 o 
  -8   2  16       13.40       59.84     64.85 o 
  -6   2  16      529.60      387.37    108.29 o 
  -4   2  16       19.48       73.45     51.50 o 
  -2   2  16      126.67      134.55     53.44 o 
   0   2  16      643.17      885.42     82.21 o 
   2   2  16      313.07      318.43     80.63 o 
   4   2  16      245.61      277.26     66.74 o 
   6   2  16        0.28       24.26     85.34 o 
   8   2  16       86.80      108.25     72.95 o 
  10   2  16      572.55      555.57     97.08 o 
  12   2  16      191.30      311.03     89.27 o 
  14   2  16      522.44      443.27    165.77 o 
  16   2  16       16.62       57.66    140.55 o 
 -33   3  16       13.35       28.83    129.74 o 
 -31   3  16      649.58      648.68    176.59 o 
 -29   3  16      889.43      818.06    180.19 o 
 -27   3  16      107.45       46.34     90.22 o 
 -25   3  16     1977.61     2173.64    304.52 o 
 -23   3  16       98.23      213.38     96.43 o 
 -21   3  16        0.74      -80.48     80.48 o 
 -19   3  16      241.65       87.55    198.21 o 
 -17   3  16      533.01      376.87    178.39 o 
 -15   3  16      683.94      812.21    252.27 o 
 -13   3  16     1000.88     1166.48    309.93 o 
 -11   3  16      103.96       61.26     77.84 o 
  -9   3  16      675.55      517.01    102.17 o 
  -7   3  16      777.71      684.48    209.02 o 
  -5   3  16      303.56      185.57     83.08 o 
  -3   3  16      554.10      470.85    216.23 o 
  -1   3  16      316.56      176.63     64.84 o 
   1   3  16      334.96      373.93     76.65 o 
   3   3  16     1759.12     1807.67    151.71 o 
   5   3  16       47.76       30.16     62.82 o 
   7   3  16       71.36      138.88     72.54 o 
   9   3  16      274.77      238.02     97.64 o 
  11   3  16     2007.09     1495.58    241.45 o 
  13   3  16      430.13      504.58    124.79 o 
 -28   4  16        0.00      -86.49    118.93 o 
 -26   4  16      610.67      588.82    209.02 o 
 -24   4  16        0.36       10.30     87.46 o 
 -22   4  16      258.24      230.00     98.99 o 
 -20   4  16      239.75      266.37    101.84 o 
 -18   4  16     1653.56     1621.21    161.08 o 
 -16   4  16      108.16      109.23     85.63 o 
 -14   4  16      723.43      790.96    123.10 o 
 -12   4  16       36.11       37.16     93.70 o 
 -10   4  16      932.70      843.02    372.99 o 
  -8   4  16       18.91       -4.94     77.04 o 
  -6   4  16      214.68      218.96     93.87 o 
  -4   4  16      212.06      181.52     92.36 o 
  -2   4  16      145.56      157.30    109.92 o 
   0   4  16      257.39       94.60     87.98 o 
   2   4  16       34.86       50.29     65.76 o 
   4   4  16       26.32      -43.06     62.15 o 
   6   4  16      113.65      103.48     71.46 o 
   8   4  16       47.69      -27.99     70.27 o 
  10   4  16      432.36      259.47    162.17 o 
  12   4  16       57.03       82.89    165.77 o 
 -25   5  16     1084.42     1088.35    216.23 o 
 -23   5  16      330.93      490.12    176.59 o 
 -21   5  16     1915.81     1502.78    234.25 o 
 -19   5  16      288.97      144.15    162.17 o 
 -17   5  16      215.98      146.89    127.93 o 
 -15   5  16      621.16      429.61    113.20 o 
 -13   5  16      736.15      669.94    120.30 o 
 -11   5  16      133.26      198.25    101.84 o 
  -9   5  16     2945.26     2666.75    230.64 o 
  -7   5  16       51.91      -28.32     86.49 o 
  -5   5  16      985.32      966.19    189.20 o 
  -3   5  16      443.89      444.48    111.67 o 
  -1   5  16      639.86      815.71    136.48 o 
   1   5  16       73.80       64.87    147.76 o 
 -29   1  17       23.66       25.23    140.55 o 
 -27   1  17      418.27      419.84    112.12 o 
 -25   1  17       47.61       46.85     94.29 o 
 -23   1  17     1416.99     1274.01    150.28 o 
 -21   1  17      215.96      183.75     96.73 o 
 -19   1  17     1036.84      855.59    129.89 o 
 -17   1  17       33.97      127.52     81.02 o 
 -15   1  17       99.31       44.78     78.64 o 
 -13   1  17     1322.44     1451.27    117.68 o 
 -11   1  17     2819.31     2672.85    143.18 o 
  -9   1  17     1282.14     1197.49    108.95 o 
  -7   1  17     2624.80     2584.07    141.03 o 
  -5   1  17      404.02      379.37     63.46 o 
  -3   1  17      496.60      500.47     68.86 o 
  -1   1  17      285.01      234.35     60.79 o 
   1   1  17       13.88      -17.20     51.73 o 
   3   1  17     1642.10     1532.44    119.75 o 
   5   1  17      163.39      194.61     96.73 o 
   7   1  17        3.88        6.82     72.11 o 
   9   1  17      406.41      471.94     94.06 o 
  11   1  17       18.31       80.65     81.37 o 
  13   1  17      189.17      199.58     89.14 o 
  15   1  17        1.16      127.45    108.28 o 
  17   1  17      588.44      468.49    187.40 o 
 -30   2  17      536.25      713.55    176.59 o 
 -28   2  17        2.86      -17.86     85.69 o 
 -26   2  17      100.18       48.42     86.57 o 
 -24   2  17        0.04      -10.28     71.74 o 
 -22   2  17     1677.26     1473.95    198.21 o 
 -20   2  17      737.63      748.84     97.75 o 
 -18   2  17      679.00      603.34    104.12 o 
 -16   2  17     1079.21     1394.74    119.33 o 
 -14   2  17       39.87      -36.93     59.81 o 
 -12   2  17      172.05       55.73     63.60 o 
 -10   2  17      200.29      248.97     75.82 o 
  -8   2  17     2889.37     2847.66    153.75 o 
  -6   2  17      112.29      185.75     70.99 o 
  -4   2  17     1816.34     1923.91    137.49 o 
  -2   2  17      199.00      189.17     58.92 o 
   0   2  17      442.49      380.00     66.59 o 
   2   2  17      124.36      192.94     61.44 o 
   4   2  17     2912.69     2895.62    256.45 o 
   6   2  17       50.78      101.79     60.32 o 
   8   2  17     1182.27     1034.29    201.81 o 
  10   2  17      700.74      749.62    218.31 o 
  12   2  17       63.98       25.62     80.46 o 
 -31   3  17      108.83        7.21    136.94 o 
 -29   3  17      218.99       79.28    118.93 o 
 -27   3  17       23.75       46.65    108.11 o 
 -25   3  17     1853.90     1786.97    169.45 o 
 -23   3  17        2.19       20.15     88.30 o 
 -21   3  17      906.60      838.05    125.20 o 
 -19   3  17     1100.12      976.84    257.67 o 
 -17   3  17       24.71       80.04     97.30 o 
 -15   3  17      215.40      182.52    140.55 o 
 -13   3  17      583.28      727.17    121.05 o 
 -11   3  17     3242.41     2787.34    232.45 o 
  -9   3  17       37.73       29.96     78.60 o 
  -7   3  17     1697.26     1306.99    230.64 o 
  -5   3  17      827.15      934.30    351.37 o 
  -3   3  17        0.64       29.96     79.65 o 
  -1   3  17      446.72      517.60     84.23 o 
   1   3  17      410.10      419.09     83.01 o 
   3   3  17       12.76       -0.25     72.14 o 
   5   3  17       50.91       90.26     70.49 o 
   7   3  17       16.03      -13.08     70.67 o 
   9   3  17      344.13      221.71     98.98 o 
  11   3  17      214.78      169.38    165.77 o 
  13   3  17      700.60      450.48    187.40 o 
 -26   4  17      869.65      490.12    187.40 o 
 -24   4  17     2368.12     2703.36    304.52 o 
 -22   4  17      902.87      892.70    151.36 o 
 -20   4  17        9.69        3.19     88.21 o 
 -18   4  17      127.50      132.12     90.62 o 
 -16   4  17      823.38      781.29    207.22 o 
 -14   4  17      716.45      816.21    324.34 o 
 -12   4  17      928.32      765.19    125.66 o 
 -10   4  17     2352.23     2350.78    205.42 o 
  -8   4  17      166.30      139.52     95.14 o 
  -6   4  17      452.84      391.50    104.55 o 
  -4   4  17        2.83       74.72     88.30 o 
  -2   4  17     2241.48     2119.36    380.20 o 
   0   4  17      102.82       91.23     95.24 o 
   2   4  17     2098.65     1930.28    189.74 o 
   4   4  17       64.64       43.25    158.57 o 
 -26   0  18     1623.55     1715.41    237.85 o 
 -18   0  18        0.16       82.89    129.74 o 
 -14   0  18     1084.64      857.70    198.21 o 
 -12   0  18     1500.14     1636.13    245.06 o 
 -10   0  18       29.43       93.70    136.94 o 
  -8   0  18     2245.93     2007.32    248.66 o 
  -6   0  18       24.04      108.11    133.34 o 
  -4   0  18       10.72      111.72    133.34 o 
  -2   0  18       67.70      111.72    133.34 o 
   0   0  18     1804.21     1646.94    248.66 o 
   2   0  18      314.80      295.51    154.96 o 
   4   0  18     2051.58     1783.88    252.27 o 
   6   0  18        5.68        8.77     94.18 o 
   8   0  18     1552.91     1531.62    227.04 o 
  10   0  18      136.20       44.82     98.99 o 
  12   0  18       11.61      -98.50     98.50 o 
 -29   1  18      404.83      454.08    180.19 o 
 -27   1  18      116.68      218.90    108.10 o 
 -25   1  18      858.68      721.84    132.44 o 
 -23   1  18      557.94      400.92    117.14 o 
 -21   1  18       15.86      -46.90     92.99 o 
 -19   1  18      249.59      139.44     98.50 o 
 -17   1  18     2757.20     2223.55    263.08 o 
 -15   1  18       22.28      -57.22     82.79 o 
 -13   1  18       33.28       95.18     68.17 o 
 -11   1  18     1008.77      812.29    130.30 o 
  -9   1  18      299.55      348.33     81.45 o 
  -7   1  18      815.24      747.19     94.24 o 
  -5   1  18     1003.56      882.06    101.16 o 
  -3   1  18       68.43       28.17     51.94 o 
  -1   1  18        0.40       88.85     58.67 o 
   1   1  18     1267.49     1027.15     97.29 o 
   3   1  18      346.17      417.10     72.98 o 
   5   1  18      188.95      166.31     67.93 o 
   7   1  18      335.44      245.18    115.76 o 
   9   1  18      126.68      145.96     87.60 o 
  11   1  18      150.67      222.63     94.72 o 
 -28   2  18       79.58      140.55    154.96 o 
 -26   2  18      570.11      389.21    169.38 o 
 -24   2  18      133.27      166.90     82.24 o 
 -22   2  18       24.80       52.91     70.88 o 
 -20   2  18      493.74      476.04     98.45 o 
 -18   2  18      136.98      195.30     78.33 o 
 -16   2  18      566.88      510.89     89.30 o 
 -14   2  18     1371.59     1390.69    147.89 o 
 -12   2  18      216.76       47.72     69.01 o 
 -10   2  18     1608.66     1236.81    136.92 o 
  -8   2  18      111.60      128.34     71.97 o 
  -6   2  18      237.87      274.88     78.87 o 
  -4   2  18      108.06      105.38     71.02 o 
  -2   2  18      653.27      821.99    122.76 o 
   0   2  18      913.04      725.32     83.87 o 
   2   2  18      580.04      408.97     75.05 o 
   4   2  18       67.03       99.16     63.36 o 
   6   2  18        9.65       -5.64     62.46 o 
   8   2  18       48.93       60.98     68.23 o 
  10   2  18      378.55      180.19    119.77 o 
  12   2  18      186.61       79.28    172.98 o 
 -27   3  18       28.31      -28.02     95.93 o 
 -25   3  18       24.88       -4.04     92.64 o 
 -23   3  18      144.65       69.97     96.11 o 
 -21   3  18        9.21       16.50    108.11 o 
 -19   3  18      404.37      283.28    104.77 o 
 -17   3  18      823.32      813.04    187.40 o 
 -15   3  18      486.78      502.66    109.81 o 
 -13   3  18     1860.43     1568.20    430.65 o 
 -11   3  18       46.28       52.02     87.23 o 
  -9   3  18     1946.18     2148.24    181.12 o 
  -7   3  18       50.81        8.78     89.15 o 
  -5   3  18      341.33      308.81    100.38 o 
  -3   3  18     1039.50     1230.76    504.53 o 
  -1   3  18        2.96      -23.35     85.69 o 
   1   3  18     1788.22     2090.91    304.78 o 
   3   3  18      157.17      217.02     78.86 o 
   5   3  18      116.02      136.94    162.17 o 
 -12   4  18       49.83      147.76    118.93 o 
 -10   4  18        0.17      118.93    118.93 o 
 -29   1  19        5.82      151.36    154.96 o 
 -27   1  19      158.65      153.45    112.04 o 
 -25   1  19      322.95      348.48    126.12 o 
 -23   1  19     1031.19      937.69    165.77 o 
 -21   1  19     3414.20     3605.72    243.11 o 
 -19   1  19      505.22      395.54    119.44 o 
 -17   1  19      254.64      149.91    110.83 o 
 -15   1  19       90.28      136.73    105.55 o 
 -13   1  19      862.09      791.13    135.89 o 
 -11   1  19      497.15      388.15    117.14 o 
  -9   1  19      790.31      422.40    120.54 o 
  -7   1  19        9.42       38.86     94.18 o 
  -5   1  19      325.89      195.13     76.43 o 
  -3   1  19       28.71       31.96     56.55 o 
  -1   1  19      397.40      423.69     74.10 o 
   1   1  19        0.42       53.88     61.07 o 
   3   1  19     1285.92     1237.73    149.81 o 
   5   1  19      580.39      632.12     88.58 o 
   7   1  19      990.89     1266.34    147.11 o 
 -28   2  19        1.36     -136.94    147.76 o 
 -26   2  19      359.66      374.80    176.59 o 
 -24   2  19     1590.23     1318.71    166.90 o 
 -22   2  19       11.60       53.03    106.94 o 
 -20   2  19      325.83      301.14     88.00 o 
 -18   2  19      323.30      235.04     83.73 o 
 -16   2  19        1.37       45.87     74.33 o 
 -14   2  19      105.33       89.60     75.52 o 
 -12   2  19      463.01      490.20     91.68 o 
 -10   2  19     1808.87     1769.59    361.03 o 
  -8   2  19      507.05      467.49    114.06 o 
  -6   2  19      227.46      135.45     79.46 o 
  -4   2  19       11.92        8.91     70.01 o 
  -2   2  19       24.06       74.21     79.28 o 
   0   2  19        9.51       41.29     64.54 o 
   2   2  19     1060.98     1077.92    128.10 o 
 -21   3  19      233.60      237.85    140.55 o 
 -19   3  19     1935.80     1228.90    194.61 o 
 -17   3  19      600.68      569.40    151.36 o 
 -15   3  19     1232.00     1441.52    212.62 o 
 -13   3  19        3.58       57.66    118.93 o 
 -11   3  19     1322.96     1380.26    201.81 o 
  -9   3  19       25.84      -25.23    108.11 o 
  -7   3  19      170.15      191.00    129.74 o 
  -5   3  19       25.33     -104.51    104.51 o 
   1   1  20       94.27      146.83     88.21 o 
 -14   2  20      500.10      562.19    147.76 o 
 -12   2  20        0.96       25.23    115.32 o 
 -10   2  20      331.77      367.59    140.55 o 
  -8   2  20       91.69      183.79    122.53 o 
  -6   2  20       36.88      205.42    126.13 o 
  -4   2  20      160.77      252.27    140.55 o 
                                                 
